# Supplementary material for: Ovarian cancer subtypes based on the regulatory genes of RNA modifications: Novel prediction model of prognosis
Source: Front Endocrinol (Lausanne). 2022 Dec 5;13:972341. doi: 10.3389/fendo.2022.972341 (PMC9760687; doi:10.3389/fendo.2022.972341)
Supplement: Supplementary file 1 [file Table_1.xlsx]

## Sheet: Sheet1
Supplementary table 1:The clinical data of ovarian cancer.
ID	PFS time	PFS status	OS time	OS status	Subtype_Immune_Model_Based	Survival_status	additional_radiation_therapy	age_at_initial_pathologic_diagnosis	anatomic_subdivision	clinical_stage	lymphatic_invasion	histologic_grade	cancer_status	primary_therapy_outcome	tumor_residual_disease
TCGA-30-1857-01	8	1	8	1	#N/A	#N/A	#N/A	#N/A	#N/A	#N/A	#N/A	#N/A	#N/A	#N/A	#N/A
TCGA-25-1631-01	9	1	9	1	Lymphocyte Depleted (Immune C4)	Dead	NA	>65	Bilateral	Stage III	NA	G3	TUMOR FREE	NA	1-10 mm
TCGA-24-2262-01	11	1	11	1	Wound Healing (Immune C1)	Dead	NA	<=65	Right	Stage III	NA	G3	WITH TUMOR	NA	1-10 mm
TCGA-23-1809-01	16	0	16	0	IFN-gamma Dominant (Immune C2)	Alive	NA	<=65	Right	Stage II	NO	G3	NA	NA	1-10 mm
TCGA-04-1519-01	24	0	24	0	Lymphocyte Depleted (Immune C4)	Alive	NA	<=65	NA	Stage III	NA	G3	NA	NA	NA
TCGA-VG-A8LO-01	24	0	24	0	IFN-gamma Dominant (Immune C2)	#N/A	#N/A	#N/A	#N/A	#N/A	#N/A	#N/A	#N/A	#N/A	#N/A
TCGA-24-2261-01	24	0	24	0	IFN-gamma Dominant (Immune C2)	Dead	NA	>65	Left	Stage III	YES	G3	WITH TUMOR	NA	11-20 mm
TCGA-24-2288-01	25	1	25	1	IFN-gamma Dominant (Immune C2)	Dead	NA	>65	Bilateral	Stage III	YES	G3	WITH TUMOR	NA	>20 mm
TCGA-25-1312-01	31	0	31	1	IFN-gamma Dominant (Immune C2)	Dead	NA	>65	Left	Stage IV	NA	G3	NA	NA	1-10 mm
TCGA-25-2392-01	31	0	31	1	Lymphocyte Depleted (Immune C4)	Dead	NA	>65	Bilateral	Stage IV	NA	G3	NA	NA	11-20 mm
TCGA-61-2016-01	36	0	36	0	IFN-gamma Dominant (Immune C2)	Dead	NA	<=65	Bilateral	Stage III	YES	G3	WITH TUMOR	Progressive Disease	No Macroscopic disease
TCGA-57-1585-01	53	1	53	1	#N/A	Dead	NA	<=65	Bilateral	Stage III	YES	G3	WITH TUMOR	Progressive Disease	11-20 mm
TCGA-61-1995-01	61	1	61	1	Lymphocyte Depleted (Immune C4)	Alive	NA	<=65	Bilateral	Stage III	YES	G3	WITH TUMOR	Stable Disease	1-10 mm
TCGA-25-1317-01	61	1	61	1	Wound Healing (Immune C1)	Dead	NA	>65	Bilateral	Stage III	NA	G3	NA	NA	NA
TCGA-59-2355-01	65	1	65	1	IFN-gamma Dominant (Immune C2)	Dead	NA	<=65	Right	Stage IV	YES	G3	WITH TUMOR	NA	>20 mm
TCGA-31-1959-01	67	0	67	0	#N/A	Alive	NA	<=65	Bilateral	Stage IV	YES	G2	WITH TUMOR	NA	NA
TCGA-61-1740-01	74	1	74	1	IFN-gamma Dominant (Immune C2)	Dead	NA	>65	Right	Stage III	YES	G3	WITH TUMOR	Progressive Disease	>20 mm
TCGA-30-1855-01	75	1	75	1	IFN-gamma Dominant (Immune C2)	Dead	NA	<=65	NA	Stage III	NO	G3	WITH TUMOR	NA	1-10 mm
TCGA-20-1687-01	81	0	81	0	Lymphocyte Depleted (Immune C4)	Alive	NA	<=65	Bilateral	Stage IV	YES	G3	TUMOR FREE	Complete Remission/Response	No Macroscopic disease
TCGA-25-2401-01	90	0	90	1	#N/A	Dead	NA	<=65	Bilateral	Stage III	NA	G3	NA	NA	1-10 mm
TCGA-25-1322-01	91	1	91	1	Lymphocyte Depleted (Immune C4)	Dead	NA	<=65	Bilateral	Stage IV	NA	G3	WITH TUMOR	NA	>20 mm
TCGA-25-2396-01	92	0	92	0	IFN-gamma Dominant (Immune C2)	Dead	NA	>65	Bilateral	Stage III	NA	G3	NA	NA	No Macroscopic disease
TCGA-09-1673-01	92	0	92	0	Lymphocyte Depleted (Immune C4)	Alive	NA	<=65	Bilateral	Stage IV	YES	G3	WITH TUMOR	NA	>20 mm
TCGA-23-1111-01	98	0	98	0	IFN-gamma Dominant (Immune C2)	Alive	NA	<=65	Right	Stage III	YES	G3	NA	NA	>20 mm
TCGA-24-1843-01	106	0	106	0	IFN-gamma Dominant (Immune C2)	Alive	NA	>65	Right	Stage III	YES	G3	NA	Complete Remission/Response	1-10 mm
TCGA-24-1844-01	113	0	113	0	Lymphocyte Depleted (Immune C4)	Alive	NA	<=65	Bilateral	Stage III	NA	G3	NA	NA	1-10 mm
TCGA-61-2003-01	122	0	122	0	#N/A	Alive	NA	<=65	Bilateral	Stage III	YES	G2	WITH TUMOR	Progressive Disease	1-10 mm
TCGA-23-1120-01	130	0	130	0	IFN-gamma Dominant (Immune C2)	Alive	NA	<=65	Right	Stage III	NO	G3	NA	Complete Remission/Response	1-10 mm
TCGA-24-1846-01	133	1	133	0	Lymphocyte Depleted (Immune C4)	Alive	NA	<=65	Bilateral	Stage III	YES	G3	NA	NA	1-10 mm
TCGA-09-2048-01	138	1	138	1	Wound Healing (Immune C1)	Dead	NA	<=65	Bilateral	Stage III	YES	G3	WITH TUMOR	Stable Disease	1-10 mm
TCGA-61-2088-01	145	1	145	0	Inflammatory (Immune C3)	Alive	NA	<=65	Bilateral	Stage III	NO	G3	TUMOR FREE	NA	No Macroscopic disease
TCGA-24-1427-01	147	0	147	0	Wound Healing (Immune C1)	Alive	NA	<=65	Bilateral	Stage III	YES	G3	WITH TUMOR	Partial Remission/Response	>20 mm
TCGA-24-2019-01	148	0	148	0	Wound Healing (Immune C1)	Alive	NA	<=65	Bilateral	Stage III	NA	G3	NA	NA	1-10 mm
TCGA-29-1784-01	163	0	163	0	IFN-gamma Dominant (Immune C2)	Alive	NA	<=65	Right	Stage III	YES	G3	TUMOR FREE	Complete Remission/Response	No Macroscopic disease
TCGA-59-2363-01	165	0	165	0	IFN-gamma Dominant (Immune C2)	Alive	NA	<=65	Bilateral	Stage III	NO	G3	TUMOR FREE	Complete Remission/Response	No Macroscopic disease
TCGA-61-1998-01	168	0	168	0	Lymphocyte Depleted (Immune C4)	Alive	NA	<=65	Bilateral	Stage III	YES	G3	WITH TUMOR	NA	1-10 mm
TCGA-24-1850-01	168	0	168	0	Wound Healing (Immune C1)	Alive	NA	>65	Bilateral	Stage III	YES	G3	TUMOR FREE	Complete Remission/Response	1-10 mm
TCGA-61-1900-01	176	0	176	0	Wound Healing (Immune C1)	Alive	NA	<=65	Bilateral	Stage III	NO	G3	TUMOR FREE	Stable Disease	No Macroscopic disease
TCGA-24-1849-01	176	0	176	0	#N/A	Alive	NA	>65	Bilateral	Stage III	YES	G3	TUMOR FREE	Complete Remission/Response	1-10 mm
TCGA-24-1425-01	181	0	181	0	#N/A	Alive	NA	<=65	Bilateral	Stage III	NA	G3	TUMOR FREE	Complete Remission/Response	1-10 mm
TCGA-24-1424-01	183	0	183	0	IFN-gamma Dominant (Immune C2)	Alive	NA	>65	Bilateral	Stage III	NA	G3	TUMOR FREE	Complete Remission/Response	1-10 mm
TCGA-30-1862-01	186	0	186	0	Wound Healing (Immune C1)	Dead	NA	>65	NA	Stage IV	NO	G2	WITH TUMOR	NA	>20 mm
TCGA-09-2044-01	186	0	186	0	IFN-gamma Dominant (Immune C2)	Alive	NA	>65	Right	Stage II	NO	G3	TUMOR FREE	Complete Remission/Response	No Macroscopic disease
TCGA-24-1423-01	190	1	190	0	IFN-gamma Dominant (Immune C2)	Alive	NA	<=65	Bilateral	Stage III	YES	G3	TUMOR FREE	Complete Remission/Response	1-10 mm
TCGA-24-1413-01	192	0	192	0	Lymphocyte Depleted (Immune C4)	Alive	NA	<=65	Bilateral	Stage III	YES	G3	TUMOR FREE	Complete Remission/Response	1-10 mm
TCGA-24-1416-01	194	0	194	0	Lymphocyte Depleted (Immune C4)	Alive	NA	<=65	Bilateral	Stage IV	NA	G3	TUMOR FREE	Complete Remission/Response	1-10 mm
TCGA-61-2102-01	197	1	197	1	Lymphocyte Depleted (Immune C4)	Dead	NA	>65	Right	Stage III	NA	G3	WITH TUMOR	NA	NA
TCGA-31-1953-01	70	1	204	#N/A	IFN-gamma Dominant (Immune C2)	Alive	NO	<=65	Bilateral	Stage III	NO	G3	WITH TUMOR	Progressive Disease	NA
TCGA-29-1783-01	220	0	220	0	IFN-gamma Dominant (Immune C2)	Alive	NA	<=65	Right	Stage III	NA	G3	TUMOR FREE	NA	1-10 mm
TCGA-24-1417-01	238	1	238	0	IFN-gamma Dominant (Immune C2)	Alive	NA	<=65	Left	Stage IV	NA	G3	TUMOR FREE	Complete Remission/Response	1-10 mm
TCGA-24-1419-01	239	0	239	0	IFN-gamma Dominant (Immune C2)	Alive	NA	<=65	Bilateral	Stage III	NA	G3	TUMOR FREE	Complete Remission/Response	11-20 mm
TCGA-24-1418-01	243	0	243	0	IFN-gamma Dominant (Immune C2)	Alive	NA	>65	Bilateral	Stage III	NA	G3	TUMOR FREE	Complete Remission/Response	>20 mm
TCGA-24-1842-01	253	1	253	0	IFN-gamma Dominant (Immune C2)	Alive	NA	<=65	Bilateral	Stage III	YES	G3	TUMOR FREE	Complete Remission/Response	1-10 mm
TCGA-29-1781-01	255	0	255	0	IFN-gamma Dominant (Immune C2)	Alive	NA	>65	Bilateral	Stage III	NA	G3	TUMOR FREE	Complete Remission/Response	No Macroscopic disease
TCGA-09-1674-01	260	0	260	0	Wound Healing (Immune C1)	Alive	NA	>65	Bilateral	Stage III	NO	G3	WITH TUMOR	Complete Remission/Response	1-10 mm
TCGA-24-1436-01	260	0	260	0	IFN-gamma Dominant (Immune C2)	Dead	NA	<=65	Right	Stage III	YES	G3	WITH TUMOR	Partial Remission/Response	1-10 mm
TCGA-36-1575-01	260	0	260	0	Lymphocyte Depleted (Immune C4)	Alive	NA	>65	NA	Stage III	NO	G3	TUMOR FREE	NA	No Macroscopic disease
TCGA-23-1029-01	268	0	268	0	IFN-gamma Dominant (Immune C2)	Alive	NA	<=65	Right	Stage III	NA	G3	TUMOR FREE	Complete Remission/Response	1-10 mm
TCGA-24-1469-01	277	0	277	0	IFN-gamma Dominant (Immune C2)	Alive	NA	>65	Right	Stage III	NA	G3	TUMOR FREE	Complete Remission/Response	1-10 mm
TCGA-59-2352-01	286	1	286	1	IFN-gamma Dominant (Immune C2)	Dead	NA	>65	Right	Stage III	NA	G3	WITH TUMOR	NA	NA
TCGA-09-1659-01	304	1	304	1	IFN-gamma Dominant (Immune C2)	Dead	NA	<=65	Bilateral	Stage III	YES	G3	WITH TUMOR	Stable Disease	>20 mm
TCGA-WR-A838-01	245	1	304	#N/A	IFN-gamma Dominant (Immune C2)	#N/A	#N/A	#N/A	#N/A	#N/A	#N/A	#N/A	#N/A	#N/A	#N/A
TCGA-24-1928-01	70	1	336	#N/A	#N/A	Dead	NO	>65	Bilateral	Stage III	NA	G3	WITH TUMOR	Progressive Disease	11-20 mm
TCGA-61-1721-01	338	1	338	0	Inflammatory (Immune C3)	Alive	NA	<=65	Bilateral	Stage IV	YES	G1	TUMOR FREE	Complete Remission/Response	NA
TCGA-24-1847-01	343	0	343	0	IFN-gamma Dominant (Immune C2)	Alive	NA	<=65	Bilateral	Stage IV	YES	G3	TUMOR FREE	Complete Remission/Response	1-10 mm
TCGA-57-1583-01	346	1	346	1	IFN-gamma Dominant (Immune C2)	Dead	NA	<=65	Left	Stage III	NO	G3	WITH TUMOR	NA	No Macroscopic disease
TCGA-29-1776-01	360	0	360	0	IFN-gamma Dominant (Immune C2)	Alive	NA	<=65	Bilateral	Stage III	NA	G3	WITH TUMOR	Stable Disease	>20 mm
TCGA-5X-AA5U-01	361	1	361	1	Wound Healing (Immune C1)	#N/A	#N/A	#N/A	#N/A	#N/A	#N/A	#N/A	#N/A	#N/A	#N/A
TCGA-25-2397-01	365	1	365	1	Lymphocyte Depleted (Immune C4)	Dead	NA	<=65	Bilateral	Stage IV	NA	G3	NA	NA	No Macroscopic disease
TCGA-09-2056-01	379	0	379	0	#N/A	Alive	NA	<=65	Bilateral	Stage III	NO	G3	TUMOR FREE	Complete Remission/Response	No Macroscopic disease
TCGA-25-1627-01	394	1	394	1	Wound Healing (Immune C1)	Dead	NA	>65	Bilateral	Stage III	NA	G3	NA	NA	1-10 mm
TCGA-25-1323-01	365	1	395	1	IFN-gamma Dominant (Immune C2)	Dead	NO	>65	Bilateral	Stage III	NA	G3	WITH TUMOR	Complete Remission/Response	1-10 mm
TCGA-25-2042-01	396	1	396	1	#N/A	Dead	NO	<=65	Bilateral	Stage III	NA	G3	WITH TUMOR	Progressive Disease	>20 mm
TCGA-3P-A9WA-01	420	0	420	0	Lymphocyte Depleted (Immune C4)	#N/A	#N/A	#N/A	#N/A	#N/A	#N/A	#N/A	#N/A	#N/A	#N/A
TCGA-61-2000-01	339	1	441	#N/A	IFN-gamma Dominant (Immune C2)	Alive	NO	>65	Bilateral	Stage III	YES	G3	WITH TUMOR	Stable Disease	No Macroscopic disease
TCGA-13-1512-01	427	1	442	#N/A	IFN-gamma Dominant (Immune C2)	Alive	NA	<=65	Bilateral	Stage III	NA	G3	WITH TUMOR	NA	No Macroscopic disease
TCGA-29-1778-01	454	1	454	0	IFN-gamma Dominant (Immune C2)	Alive	NA	>65	Right	Stage III	NA	G3	TUMOR FREE	Complete Remission/Response	No Macroscopic disease
TCGA-25-1870-01	243	0	455	0	Lymphocyte Depleted (Immune C4)	Dead	NO	<=65	Bilateral	Stage III	NA	G3	WITH TUMOR	Partial Remission/Response	11-20 mm
TCGA-25-1329-01	457	0	457	1	IFN-gamma Dominant (Immune C2)	Dead	NA	>65	Bilateral	Stage III	NA	G3	NA	NA	11-20 mm
TCGA-61-1918-01	413	1	479	#N/A	Lymphocyte Depleted (Immune C4)	Dead	NO	<=65	Bilateral	Stage IV	NA	G3	WITH TUMOR	Complete Remission/Response	No Macroscopic disease
TCGA-24-1548-01	207	1	493	#N/A	IFN-gamma Dominant (Immune C2)	Dead	NO	<=65	Bilateral	Stage III	NA	G3	WITH TUMOR	Complete Remission/Response	1-10 mm
TCGA-24-2293-01	506	0	506	1	#N/A	Dead	NA	<=65	Right	NA	NA	G3	NA	Partial Remission/Response	>20 mm
TCGA-20-1685-01	508	1	508	0	Lymphocyte Depleted (Immune C4)	Alive	NA	<=65	Bilateral	Stage III	NO	G3	TUMOR FREE	Complete Remission/Response	1-10 mm
TCGA-29-1701-01	298	1	515	0	IFN-gamma Dominant (Immune C2)	Dead	NO	<=65	Bilateral	Stage III	YES	G3	WITH TUMOR	Partial Remission/Response	NA
TCGA-25-1626-01	318	1	518	#N/A	#N/A	Dead	NO	>65	Right	Stage III	NA	G3	WITH TUMOR	Partial Remission/Response	>20 mm
TCGA-24-1567-01	319	1	524	#N/A	Wound Healing (Immune C1)	Dead	NO	<=65	Bilateral	Stage III	NA	G3	WITH TUMOR	NA	1-10 mm
TCGA-29-1761-01	528	1	528	1	IFN-gamma Dominant (Immune C2)	Dead	NA	>65	Bilateral	Stage III	NA	G3	WITH TUMOR	Stable Disease	>20 mm
TCGA-24-1428-01	448	1	529	#N/A	IFN-gamma Dominant (Immune C2)	Alive	NO	<=65	Left	Stage III	NA	G3	WITH TUMOR	Complete Remission/Response	1-10 mm
TCGA-13-1411-01	238	1	531	0	#N/A	Dead	NA	>65	NA	Stage III	NA	G3	WITH TUMOR	NA	>20 mm
TCGA-13-0730-01	542	0	542	1	IFN-gamma Dominant (Immune C2)	Dead	NA	>65	Bilateral	Stage III	NA	G3	NA	NA	>20 mm
TCGA-09-1670-01	547	1	547	1	Lymphocyte Depleted (Immune C4)	Alive	NO	<=65	Bilateral	Stage III	NO	G3	WITH TUMOR	Complete Remission/Response	No Macroscopic disease
TCGA-61-2002-01	547	1	547	1	#N/A	Alive	NA	<=65	Bilateral	Stage III	YES	G3	WITH TUMOR	Progressive Disease	11-20 mm
TCGA-09-0367-01	547	1	547	1	Lymphocyte Depleted (Immune C4)	Dead	NA	>65	Bilateral	Stage III	YES	G3	WITH TUMOR	Progressive Disease	1-10 mm
TCGA-29-1705-01	283	1	555	#N/A	Lymphocyte Depleted (Immune C4)	Dead	NO	<=65	Bilateral	Stage III	NA	G2	WITH TUMOR	Complete Remission/Response	>20 mm
TCGA-24-2033-01	351	0	562	1	Lymphocyte Depleted (Immune C4)	Dead	NO	>65	Bilateral	Stage III	NA	G3	WITH TUMOR	Partial Remission/Response	>20 mm
TCGA-10-0928-01	563	1	563	1	Lymphocyte Depleted (Immune C4)	Dead	NA	>65	Bilateral	Stage III	NO	G3	WITH TUMOR	NA	1-10 mm
TCGA-25-1623-01	342	1	565	#N/A	IFN-gamma Dominant (Immune C2)	Dead	NO	>65	Bilateral	Stage IV	NA	G3	WITH TUMOR	Complete Remission/Response	No Macroscopic disease
TCGA-24-1434-01	337	1	568	#N/A	#N/A	Dead	NO	<=65	Bilateral	Stage III	YES	G3	WITH TUMOR	Partial Remission/Response	1-10 mm
TCGA-31-1950-01	349	1	571	0	#N/A	Alive	NO	>65	Bilateral	Stage III	NO	G2	WITH TUMOR	Partial Remission/Response	1-10 mm
TCGA-OY-A56Q-01	576	0	576	0	Lymphocyte Depleted (Immune C4)	#N/A	#N/A	#N/A	#N/A	#N/A	#N/A	#N/A	#N/A	#N/A	#N/A
TCGA-20-1684-01	581	0	581	0	IFN-gamma Dominant (Immune C2)	Alive	NA	<=65	Bilateral	Stage III	NO	G3	TUMOR FREE	Complete Remission/Response	1-10 mm
TCGA-24-1558-01	273	1	594	#N/A	Lymphocyte Depleted (Immune C4)	Dead	NO	>65	Bilateral	Stage III	NA	G3	WITH TUMOR	Partial Remission/Response	1-10 mm
TCGA-25-2399-01	243	0	608	0	IFN-gamma Dominant (Immune C2)	Dead	NO	>65	Bilateral	Stage III	NA	G3	WITH TUMOR	Partial Remission/Response	>20 mm
TCGA-59-A5PD-01	145	1	624	0	Wound Healing (Immune C1)	#N/A	#N/A	#N/A	#N/A	#N/A	#N/A	#N/A	#N/A	#N/A	#N/A
TCGA-25-1628-01	287	1	627	#N/A	#N/A	Dead	NO	>65	NA	Stage III	NA	G3	WITH TUMOR	Stable Disease	1-10 mm
TCGA-61-2109-01	465	1	629	#N/A	IFN-gamma Dominant (Immune C2)	Dead	NO	<=65	Bilateral	Stage III	NO	G3	WITH TUMOR	NA	>20 mm
TCGA-61-1724-01	637	1	637	1	IFN-gamma Dominant (Immune C2)	Dead	NO	<=65	Bilateral	Stage III	YES	G3	WITH TUMOR	Progressive Disease	No Macroscopic disease
TCGA-09-2054-01	637	1	637	1	Wound Healing (Immune C1)	Dead	NA	<=65	Bilateral	Stage III	YES	G3	WITH TUMOR	Progressive Disease	1-10 mm
TCGA-57-1584-01	530	1	643	#N/A	Lymphocyte Depleted (Immune C4)	Alive	NO	<=65	Bilateral	Stage III	YES	G3	WITH TUMOR	NA	1-10 mm
TCGA-36-1570-01	375	1	655	#N/A	Lymphocyte Depleted (Immune C4)	Alive	NO	<=65	Bilateral	Stage III	YES	G3	WITH TUMOR	Partial Remission/Response	>20 mm
TCGA-24-0975-01	663	1	663	1	Wound Healing (Immune C1)	Dead	NA	<=65	Bilateral	Stage III	NA	G3	WITH TUMOR	Partial Remission/Response	1-10 mm
TCGA-61-2113-01	291	1	676	#N/A	IFN-gamma Dominant (Immune C2)	Dead	NO	<=65	Right	Stage II	YES	G3	NA	NA	NA
TCGA-24-1474-01	332	1	676	#N/A	Lymphocyte Depleted (Immune C4)	Dead	NO	<=65	Left	Stage III	NA	G3	WITH TUMOR	Partial Remission/Response	1-10 mm
TCGA-59-2350-01	211	1	679	#N/A	IFN-gamma Dominant (Immune C2)	Dead	NA	<=65	Bilateral	Stage IV	NA	G3	WITH TUMOR	Partial Remission/Response	1-10 mm
TCGA-31-1951-01	659	1	684	#N/A	IFN-gamma Dominant (Immune C2)	Alive	NO	<=65	Left	Stage III	YES	G3	WITH TUMOR	NA	No Macroscopic disease
TCGA-36-1574-01	648	1	686	#N/A	IFN-gamma Dominant (Immune C2)	Alive	NO	<=65	Bilateral	Stage III	NA	G3	WITH TUMOR	Complete Remission/Response	>20 mm
TCGA-36-1571-01	375	1	695	#N/A	IFN-gamma Dominant (Immune C2)	Dead	NO	<=65	Bilateral	Stage III	NO	G3	WITH TUMOR	Complete Remission/Response	No Macroscopic disease
TCGA-29-1702-01	286	1	728	1	Lymphocyte Depleted (Immune C4)	Dead	NO	>65	Right	Stage III	NA	G3	WITH TUMOR	Complete Remission/Response	1-10 mm
TCGA-57-1582-01	731	1	731	1	Wound Healing (Immune C1)	Dead	NA	<=65	Left	Stage III	YES	G3	WITH TUMOR	Progressive Disease	1-10 mm
TCGA-36-1580-01	440	1	737	#N/A	Wound Healing (Immune C1)	Dead	NO	>65	NA	Stage III	NA	G3	WITH TUMOR	NA	>20 mm
TCGA-29-1770-01	377	1	741	1	Lymphocyte Depleted (Immune C4)	Alive	NO	<=65	Bilateral	Stage III	NA	G2	WITH TUMOR	Complete Remission/Response	1-10 mm
TCGA-29-1770-02	377	1	741	1	#N/A	#N/A	#N/A	#N/A	#N/A	#N/A	#N/A	#N/A	#N/A	#N/A	#N/A
TCGA-36-1581-01	702	1	751	#N/A	IFN-gamma Dominant (Immune C2)	Alive	NO	<=65	Left	Stage II	NA	G3	WITH TUMOR	Complete Remission/Response	No Macroscopic disease
TCGA-25-1871-01	230	1	760	#N/A	Wound Healing (Immune C1)	Dead	NO	>65	Bilateral	Stage III	NA	G3	WITH TUMOR	Progressive Disease	11-20 mm
TCGA-57-1994-01	761	0	761	0	IFN-gamma Dominant (Immune C2)	Alive	NA	<=65	NA	NA	NA	NA	NA	NA	NA
TCGA-57-1993-01	763	0	763	0	Lymphocyte Depleted (Immune C4)	Alive	NA	<=65	Bilateral	Stage III	YES	G3	TUMOR FREE	NA	No Macroscopic disease
TCGA-20-1683-01	618	1	772	#N/A	IFN-gamma Dominant (Immune C2)	Alive	NO	>65	Right	Stage III	NA	G3	TUMOR FREE	Stable Disease	No Macroscopic disease
TCGA-36-1577-01	783	0	783	0	Wound Healing (Immune C1)	Alive	NA	<=65	Bilateral	Stage II	NA	G2	TUMOR FREE	Complete Remission/Response	No Macroscopic disease
TCGA-24-1564-01	221	1	787	#N/A	Lymphocyte Depleted (Immune C4)	Dead	YES	>65	Bilateral	Stage III	NA	G3	WITH TUMOR	Complete Remission/Response	1-10 mm
TCGA-23-1026-01	797	0	816	0	IFN-gamma Dominant (Immune C2)	Alive	NO	<=65	Left	Stage III	NA	G3	WITH TUMOR	Complete Remission/Response	1-10 mm
TCGA-25-1313-01	394	1	820	1	Lymphocyte Depleted (Immune C4)	Dead	NO	<=65	Bilateral	Stage IV	NA	G3	WITH TUMOR	Complete Remission/Response	1-10 mm
TCGA-24-1544-01	643	1	820	0	IFN-gamma Dominant (Immune C2)	Dead	NO	>65	Bilateral	Stage III	NA	G3	WITH TUMOR	Partial Remission/Response	1-10 mm
TCGA-25-2409-01	304	1	821	1	IFN-gamma Dominant (Immune C2)	Dead	NO	>65	Bilateral	Stage IV	NA	G3	WITH TUMOR	Complete Remission/Response	1-10 mm
TCGA-20-1682-01	837	0	837	0	Wound Healing (Immune C1)	Alive	NA	<=65	Bilateral	Stage III	YES	GX	TUMOR FREE	Complete Remission/Response	11-20 mm
TCGA-25-1625-01	526	1	840	#N/A	Lymphocyte Depleted (Immune C4)	Dead	NO	>65	Bilateral	Stage III	NA	G3	WITH TUMOR	Stable Disease	1-10 mm
TCGA-36-1578-01	310	1	847	#N/A	IFN-gamma Dominant (Immune C2)	Alive	NO	<=65	NA	Stage IV	NA	G3	WITH TUMOR	NA	>20 mm
TCGA-61-1728-01	533	1	848	#N/A	Lymphocyte Depleted (Immune C4)	Alive	NO	<=65	Bilateral	Stage IV	NO	G3	TUMOR FREE	Complete Remission/Response	1-10 mm
TCGA-24-2035-01	287	1	857	#N/A	Wound Healing (Immune C1)	Dead	NO	>65	Left	Stage III	NA	G3	WITH TUMOR	Partial Remission/Response	1-10 mm
TCGA-24-1430-01	449	1	863	#N/A	Wound Healing (Immune C1)	Dead	NO	>65	Bilateral	Stage III	NA	G3	WITH TUMOR	Complete Remission/Response	>20 mm
TCGA-13-1405-01	228	1	868	#N/A	Wound Healing (Immune C1)	Dead	NA	<=65	Bilateral	Stage IV	NA	G3	WITH TUMOR	NA	1-10 mm
TCGA-36-1568-01	548	1	875	#N/A	IFN-gamma Dominant (Immune C2)	Alive	NO	<=65	Bilateral	Stage III	NO	G3	WITH TUMOR	Partial Remission/Response	NA
TCGA-25-2404-01	426	1	883	#N/A	IFN-gamma Dominant (Immune C2)	Dead	NO	<=65	Bilateral	Stage III	NA	G3	WITH TUMOR	Complete Remission/Response	No Macroscopic disease
TCGA-36-1569-01	885	0	885	1	#N/A	Alive	NA	<=65	Bilateral	Stage III	YES	G3	NA	Partial Remission/Response	1-10 mm
TCGA-09-0364-01	395	1	887	1	Wound Healing (Immune C1)	Dead	YES	>65	Right	Stage II	NO	G3	WITH TUMOR	Complete Remission/Response	11-20 mm
TCGA-30-1891-01	181	0	914	0	Wound Healing (Immune C1)	Dead	NO	<=65	Bilateral	Stage III	NO	G2	WITH TUMOR	Partial Remission/Response	1-10 mm
TCGA-36-1576-01	817	1	915	#N/A	#N/A	Alive	NO	>65	NA	Stage III	YES	G3	WITH TUMOR	Complete Remission/Response	>20 mm
TCGA-31-1946-01	664	1	918	#N/A	#N/A	Alive	NO	<=65	Bilateral	Stage III	NO	G3	WITH TUMOR	NA	No Macroscopic disease
TCGA-24-1924-01	320	1	919	#N/A	IFN-gamma Dominant (Immune C2)	Dead	NO	>65	Bilateral	Stage III	YES	G3	WITH TUMOR	Complete Remission/Response	1-10 mm
TCGA-09-1669-01	928	0	928	0	IFN-gamma Dominant (Immune C2)	Alive	NA	<=65	Right	Stage III	NO	G3	WITH TUMOR	Complete Remission/Response	No Macroscopic disease
TCGA-61-2008-01	818	1	932	#N/A	Wound Healing (Immune C1)	Alive	NO	<=65	Bilateral	Stage II	YES	G2	WITH TUMOR	Complete Remission/Response	No Macroscopic disease
TCGA-61-2012-01	932	0	932	0	IFN-gamma Dominant (Immune C2)	Alive	NA	>65	Left	Stage II	YES	G2	NA	NA	NA
TCGA-61-2008-02	818	1	932	#N/A	#N/A	#N/A	#N/A	#N/A	#N/A	#N/A	#N/A	#N/A	#N/A	#N/A	#N/A
TCGA-29-1697-01	500	1	949	1	IFN-gamma Dominant (Immune C2)	Dead	NO	<=65	Bilateral	Stage III	NA	G3	WITH TUMOR	Complete Remission/Response	>20 mm
TCGA-29-1710-01	315	1	951	#N/A	IFN-gamma Dominant (Immune C2)	Dead	NO	<=65	Bilateral	Stage III	NA	G2	WITH TUMOR	Partial Remission/Response	1-10 mm
TCGA-61-1907-01	743	1	952	#N/A	IFN-gamma Dominant (Immune C2)	Alive	NO	<=65	Bilateral	Stage III	NA	G3	WITH TUMOR	Stable Disease	11-20 mm
TCGA-61-1725-01	844	1	956	#N/A	IFN-gamma Dominant (Immune C2)	Alive	NO	<=65	Bilateral	Stage III	YES	G3	WITH TUMOR	Stable Disease	11-20 mm
TCGA-24-2271-01	827	1	962	#N/A	IFN-gamma Dominant (Immune C2)	Dead	NO	<=65	Bilateral	Stage III	YES	G3	WITH TUMOR	NA	>20 mm
TCGA-61-1733-01	175	1	967	#N/A	IFN-gamma Dominant (Immune C2)	Alive	NO	>65	Bilateral	Stage III	YES	G3	WITH TUMOR	Stable Disease	No Macroscopic disease
TCGA-23-1027-01	114	1	976	#N/A	IFN-gamma Dominant (Immune C2)	Dead	NO	<=65	Right	Stage III	YES	G3	NA	Progressive Disease	1-10 mm
TCGA-29-A5NZ-01	358	1	984	#N/A	Wound Healing (Immune C1)	#N/A	#N/A	#N/A	#N/A	#N/A	#N/A	#N/A	#N/A	#N/A	#N/A
TCGA-25-1314-01	274	1	1004	#N/A	IFN-gamma Dominant (Immune C2)	Dead	NO	<=65	Bilateral	Stage IV	NA	G3	WITH TUMOR	Partial Remission/Response	1-10 mm
TCGA-23-1123-01	1018	1	1018	1	IFN-gamma Dominant (Immune C2)	Dead	NA	<=65	Left	Stage III	YES	G3	WITH TUMOR	Progressive Disease	11-20 mm
TCGA-61-1741-01	488	1	1024	#N/A	IFN-gamma Dominant (Immune C2)	Dead	NO	>65	Bilateral	Stage III	NA	G3	WITH TUMOR	Complete Remission/Response	>20 mm
TCGA-04-1364-01	288	1	1024	1	Wound Healing (Immune C1)	Dead	NO	<=65	Bilateral	Stage III	NO	G3	WITH TUMOR	Progressive Disease	1-10 mm
TCGA-29-1696-01	342	1	1032	#N/A	IFN-gamma Dominant (Immune C2)	Dead	NO	<=65	Right	Stage III	NO	G2	WITH TUMOR	Partial Remission/Response	1-10 mm
TCGA-25-1321-01	454	1	1033	0	Lymphocyte Depleted (Immune C4)	Dead	NO	>65	Bilateral	Stage III	NA	G3	WITH TUMOR	Complete Remission/Response	No Macroscopic disease
TCGA-25-1324-01	1035	0	1035	1	IFN-gamma Dominant (Immune C2)	Dead	NA	>65	Bilateral	Stage III	NA	G3	NA	NA	1-10 mm
TCGA-13-1506-01	666	1	1039	#N/A	IFN-gamma Dominant (Immune C2)	Dead	NA	<=65	Bilateral	Stage III	NA	G3	WITH TUMOR	NA	NA
TCGA-59-2354-01	462	1	1046	1	#N/A	Dead	NO	<=65	Left	Stage III	YES	G3	WITH TUMOR	Stable Disease	1-10 mm
TCGA-29-1711-01	1053	0	1053	0	IFN-gamma Dominant (Immune C2)	Alive	NA	<=65	Bilateral	Stage III	NA	G2	TUMOR FREE	Complete Remission/Response	No Macroscopic disease
TCGA-30-1861-01	1058	0	1058	1	#N/A	Dead	NA	>65	Bilateral	Stage III	NA	G3	NA	NA	1-10 mm
TCGA-24-2026-01	1059	0	1059	1	IFN-gamma Dominant (Immune C2)	Dead	NA	>65	Bilateral	Stage III	YES	G3	NA	NA	>20 mm
TCGA-25-1318-01	185	1	1064	#N/A	Lymphocyte Depleted (Immune C4)	Dead	NO	<=65	Bilateral	Stage III	NA	G3	WITH TUMOR	Partial Remission/Response	1-10 mm
TCGA-09-2045-01	631	1	1069	#N/A	Lymphocyte Depleted (Immune C4)	Dead	NO	<=65	Bilateral	Stage IV	YES	G2	WITH TUMOR	Stable Disease	1-10 mm
TCGA-09-0369-01	274	1	1082	#N/A	Wound Healing (Immune C1)	Dead	NO	<=65	Left	Stage III	YES	G3	WITH TUMOR	Complete Remission/Response	No Macroscopic disease
TCGA-61-1738-01	276	1	1089	0	IFN-gamma Dominant (Immune C2)	Dead	NO	<=65	Right	Stage III	YES	G3	WITH TUMOR	Progressive Disease	1-10 mm
TCGA-25-1634-01	380	1	1091	#N/A	Wound Healing (Immune C1)	Dead	YES	>65	Bilateral	Stage III	NA	G3	WITH TUMOR	Complete Remission/Response	No Macroscopic disease
TCGA-24-2290-01	324	1	1102	#N/A	Lymphocyte Depleted (Immune C4)	Dead	NO	<=65	NA	Stage III	NA	G3	WITH TUMOR	Complete Remission/Response	1-10 mm
TCGA-29-1785-01	473	1	1104	#N/A	IFN-gamma Dominant (Immune C2)	Dead	NO	<=65	Right	Stage III	YES	G3	NA	Complete Remission/Response	>20 mm
TCGA-29-1699-01	1106	0	1106	1	IFN-gamma Dominant (Immune C2)	Dead	NA	<=65	Bilateral	Stage III	YES	G3	NA	NA	1-10 mm
TCGA-10-0936-01	1123	1	1123	1	IFN-gamma Dominant (Immune C2)	Dead	NA	>65	Bilateral	Stage III	YES	G3	WITH TUMOR	Partial Remission/Response	>20 mm
TCGA-61-1910-01	1127	0	1127	0	Lymphocyte Depleted (Immune C4)	Alive	NA	<=65	Bilateral	Stage II	YES	G3	TUMOR FREE	Complete Remission/Response	1-10 mm
TCGA-25-1320-01	424	1	1155	#N/A	#N/A	Dead	NO	>65	Bilateral	Stage III	NA	G3	WITH TUMOR	Progressive Disease	1-10 mm
TCGA-25-2393-01	305	1	1157	#N/A	Wound Healing (Immune C1)	Dead	NO	>65	Left	Stage III	NA	G3	WITH TUMOR	Partial Remission/Response	11-20 mm
TCGA-61-1919-01	439	1	1161	1	IFN-gamma Dominant (Immune C2)	Dead	NO	<=65	Bilateral	Stage III	NA	G2	NA	Complete Remission/Response	NA
TCGA-25-1630-01	1162	0	1162	1	Lymphocyte Depleted (Immune C4)	Dead	NA	>65	Bilateral	Stage III	NA	G3	NA	Complete Remission/Response	1-10 mm
TCGA-24-1616-01	405	1	1163	#N/A	Lymphocyte Depleted (Immune C4)	Dead	NO	<=65	Bilateral	Stage III	NA	G3	WITH TUMOR	Complete Remission/Response	1-10 mm
TCGA-29-1694-01	1187	1	1187	1	IFN-gamma Dominant (Immune C2)	Dead	YES	<=65	Bilateral	Stage III	NA	GX	WITH TUMOR	Stable Disease	11-20 mm
TCGA-23-1122-01	447	1	1189	#N/A	IFN-gamma Dominant (Immune C2)	Dead	YES	<=65	Left	Stage III	NO	G3	WITH TUMOR	Complete Remission/Response	1-10 mm
TCGA-OY-A56P-01	794	1	1207	#N/A	IFN-gamma Dominant (Immune C2)	#N/A	#N/A	#N/A	#N/A	#N/A	#N/A	#N/A	#N/A	#N/A	#N/A
TCGA-61-2009-01	101	1	1212	#N/A	Wound Healing (Immune C1)	Alive	NO	>65	Bilateral	Stage III	YES	G3	WITH TUMOR	Complete Remission/Response	11-20 mm
TCGA-24-1557-01	447	1	1213	#N/A	Lymphocyte Depleted (Immune C4)	Dead	NO	<=65	Bilateral	Stage III	NA	G3	WITH TUMOR	Partial Remission/Response	>20 mm
TCGA-29-1695-01	1229	0	1229	1	Lymphocyte Depleted (Immune C4)	Dead	NA	<=65	Left	Stage III	NA	G2	NA	NA	>20 mm
TCGA-23-1023-01	490	1	1233	#N/A	IFN-gamma Dominant (Immune C2)	Alive	NO	>65	Right	Stage III	YES	G3	WITH TUMOR	Complete Remission/Response	1-10 mm
TCGA-25-1326-01	396	1	1249	1	Wound Healing (Immune C1)	Dead	NO	<=65	Bilateral	Stage III	NA	G3	WITH TUMOR	Partial Remission/Response	1-10 mm
TCGA-24-1550-01	892	1	1249	#N/A	IFN-gamma Dominant (Immune C2)	Dead	NO	<=65	Left	Stage III	NA	G3	WITH TUMOR	Complete Remission/Response	1-10 mm
TCGA-24-1552-01	403	1	1259	#N/A	Lymphocyte Depleted (Immune C4)	Dead	NO	>65	Left	Stage III	YES	G3	WITH TUMOR	Complete Remission/Response	1-10 mm
TCGA-25-2400-01	577	1	1278	#N/A	Lymphocyte Depleted (Immune C4)	Dead	NO	>65	Bilateral	Stage III	NA	G3	WITH TUMOR	Complete Remission/Response	No Macroscopic disease
TCGA-25-1316-01	276	1	1279	0	Wound Healing (Immune C1)	Dead	NO	<=65	Right	Stage III	NA	G3	WITH TUMOR	Progressive Disease	1-10 mm
TCGA-13-0893-01	461	1	1319	#N/A	IFN-gamma Dominant (Immune C2)	Dead	NO	<=65	Bilateral	Stage III	NA	G3	WITH TUMOR	Partial Remission/Response	11-20 mm
TCGA-61-1917-01	1321	0	1321	1	IFN-gamma Dominant (Immune C2)	Dead	NA	<=65	Bilateral	Stage III	NA	G3	NA	Complete Remission/Response	NA
TCGA-24-1435-01	505	1	1324	#N/A	#N/A	Dead	NO	<=65	Bilateral	Stage III	NO	G3	WITH TUMOR	Complete Remission/Response	1-10 mm
TCGA-61-1743-01	809	1	1329	#N/A	IFN-gamma Dominant (Immune C2)	Dead	NO	<=65	Bilateral	Stage II	NA	G2	WITH TUMOR	Complete Remission/Response	No Macroscopic disease
TCGA-24-1560-01	143	0	1341	0	IFN-gamma Dominant (Immune C2)	Dead	NO	<=65	Left	Stage III	NA	G4	WITH TUMOR	Complete Remission/Response	1-10 mm
TCGA-31-1956-01	1342	0	1342	0	IFN-gamma Dominant (Immune C2)	Alive	NO	<=65	Left	Stage III	YES	G3	WITH TUMOR	NA	NA
TCGA-04-1362-01	223	1	1348	#N/A	Lymphocyte Depleted (Immune C4)	Dead	NO	<=65	Bilateral	Stage II	NA	G3	WITH TUMOR	NA	1-10 mm
TCGA-24-2038-01	1169	1	1354	1	Lymphocyte Depleted (Immune C4)	Dead	NO	>65	Right	Stage III	NA	GB	WITH TUMOR	Complete Remission/Response	1-10 mm
TCGA-61-2110-01	213	1	1354	#N/A	Lymphocyte Depleted (Immune C4)	Dead	YES	<=65	Bilateral	Stage III	NA	NA	WITH TUMOR	Progressive Disease	No Macroscopic disease
TCGA-24-2281-01	1357	0	1357	0	IFN-gamma Dominant (Immune C2)	Alive	NA	>65	Bilateral	Stage II	YES	G3	TUMOR FREE	Complete Remission/Response	1-10 mm
TCGA-61-1737-01	1364	0	1364	1	#N/A	Alive	NA	<=65	Bilateral	Stage IV	YES	G3	TUMOR FREE	Complete Remission/Response	1-10 mm
TCGA-24-2023-01	1069	1	1364	1	IFN-gamma Dominant (Immune C2)	Dead	NO	<=65	Bilateral	Stage III	NA	G3	WITH TUMOR	Complete Remission/Response	1-10 mm
TCGA-30-1860-01	397	1	1366	#N/A	IFN-gamma Dominant (Immune C2)	Dead	YES	<=65	Bilateral	Stage III	NO	G3	WITH TUMOR	Complete Remission/Response	>20 mm
TCGA-25-2398-01	577	1	1369	#N/A	#N/A	Dead	NO	>65	Bilateral	Stage III	NA	G3	WITH TUMOR	Complete Remission/Response	1-10 mm
TCGA-29-2428-01	1372	0	1372	0	IFN-gamma Dominant (Immune C2)	Alive	NA	<=65	Left	Stage III	YES	G3	TUMOR FREE	Complete Remission/Response	>20 mm
TCGA-24-1562-01	229	1	1384	#N/A	Wound Healing (Immune C1)	Dead	NO	>65	Bilateral	Stage III	NA	G3	WITH TUMOR	Complete Remission/Response	1-10 mm
TCGA-31-1944-01	678	1	1386	#N/A	Wound Healing (Immune C1)	Alive	NO	<=65	Bilateral	Stage III	YES	G3	WITH TUMOR	Complete Remission/Response	No Macroscopic disease
TCGA-13-0801-01	345	1	1399	#N/A	IFN-gamma Dominant (Immune C2)	Dead	NA	<=65	Bilateral	Stage III	NA	G3	WITH TUMOR	NA	No Macroscopic disease
TCGA-24-2267-01	512	1	1446	#N/A	IFN-gamma Dominant (Immune C2)	Dead	NO	<=65	Bilateral	Stage II	YES	G3	WITH TUMOR	Complete Remission/Response	No Macroscopic disease
TCGA-29-1690-01	1448	1	1448	1	Lymphocyte Depleted (Immune C4)	Dead	NA	>65	Bilateral	Stage III	NA	G2	WITH TUMOR	NA	11-20 mm
TCGA-24-1563-01	396	1	1451	1	IFN-gamma Dominant (Immune C2)	Dead	NO	>65	Left	Stage III	NA	G3	WITH TUMOR	Complete Remission/Response	1-10 mm
TCGA-29-1691-01	613	1	1470	#N/A	IFN-gamma Dominant (Immune C2)	Dead	NO	<=65	Bilateral	Stage III	NA	G2	WITH TUMOR	Complete Remission/Response	1-10 mm
TCGA-04-1348-01	575	1	1483	1	IFN-gamma Dominant (Immune C2)	Dead	NO	<=65	Bilateral	Stage III	YES	G3	WITH TUMOR	Complete Remission/Response	1-10 mm
TCGA-61-1736-01	764	1	1484	#N/A	Lymphocyte Depleted (Immune C4)	Dead	NO	<=65	Bilateral	Stage III	YES	G3	WITH TUMOR	Complete Remission/Response	NA
TCGA-13-0920-01	297	1	1484	0	IFN-gamma Dominant (Immune C2)	Dead	NA	>65	Bilateral	Stage III	NA	G3	WITH TUMOR	NA	1-10 mm
TCGA-25-2391-01	1492	0	1492	1	IFN-gamma Dominant (Immune C2)	Dead	NA	<=65	Bilateral	Stage III	NA	G3	TUMOR FREE	Complete Remission/Response	>20 mm
TCGA-23-2084-01	619	1	1516	1	IFN-gamma Dominant (Immune C2)	Dead	NO	<=65	Right	Stage IV	YES	G3	WITH TUMOR	Complete Remission/Response	No Macroscopic disease
TCGA-23-1109-01	987	1	1562	#N/A	Wound Healing (Immune C1)	Dead	YES	<=65	Right	Stage III	NA	G3	WITH TUMOR	Partial Remission/Response	1-10 mm
TCGA-61-2092-01	1573	0	1573	0	Lymphocyte Depleted (Immune C4)	Alive	NA	<=65	Bilateral	Stage III	NO	G3	TUMOR FREE	Complete Remission/Response	No Macroscopic disease
TCGA-24-1551-01	764	1	1579	#N/A	IFN-gamma Dominant (Immune C2)	Dead	NO	<=65	Bilateral	Stage III	NA	G3	WITH TUMOR	Complete Remission/Response	1-10 mm
TCGA-30-1718-01	896	1	1579	#N/A	IFN-gamma Dominant (Immune C2)	Dead	NO	<=65	Bilateral	Stage III	NO	G3	WITH TUMOR	NA	1-10 mm
TCGA-25-1315-01	153	1	1583	#N/A	IFN-gamma Dominant (Immune C2)	Dead	NO	<=65	Bilateral	Stage III	NA	G3	WITH TUMOR	Partial Remission/Response	1-10 mm
TCGA-25-1635-01	614	1	1583	#N/A	IFN-gamma Dominant (Immune C2)	Dead	NO	>65	Bilateral	Stage III	NA	G3	WITH TUMOR	Complete Remission/Response	1-10 mm
TCGA-24-2298-01	469	1	1620	#N/A	IFN-gamma Dominant (Immune C2)	Dead	NO	<=65	Bilateral	Stage III	NA	G3	WITH TUMOR	Complete Remission/Response	>20 mm
TCGA-24-1103-01	678	1	1646	#N/A	IFN-gamma Dominant (Immune C2)	Dead	NO	<=65	Bilateral	Stage III	NA	G3	WITH TUMOR	Complete Remission/Response	1-10 mm
TCGA-13-1511-01	459	1	1650	#N/A	IFN-gamma Dominant (Immune C2)	Dead	NA	<=65	Bilateral	Stage IV	NA	G3	WITH TUMOR	NA	>20 mm
TCGA-09-1668-01	1684	0	1684	0	IFN-gamma Dominant (Immune C2)	Alive	NA	<=65	Right	Stage III	NO	G3	WITH TUMOR	Complete Remission/Response	NA
TCGA-61-2101-01	1688	1	1688	1	#N/A	Dead	NA	<=65	Bilateral	Stage III	NA	G2	WITH TUMOR	Partial Remission/Response	11-20 mm
TCGA-24-2297-01	1699	0	1699	1	IFN-gamma Dominant (Immune C2)	Dead	NA	<=65	Bilateral	Stage III	NA	G3	NA	Complete Remission/Response	>20 mm
TCGA-04-1514-01	1221	1	1720	#N/A	IFN-gamma Dominant (Immune C2)	Dead	NO	<=65	Bilateral	Stage III	NO	G2	TUMOR FREE	Complete Remission/Response	No Macroscopic disease
TCGA-24-1549-01	1042	1	1721	#N/A	IFN-gamma Dominant (Immune C2)	Dead	NO	<=65	Bilateral	Stage III	NA	G3	WITH TUMOR	Complete Remission/Response	NA
TCGA-61-1914-01	1674	1	1722	#N/A	IFN-gamma Dominant (Immune C2)	Alive	NO	>65	Bilateral	Stage III	YES	G3	WITH TUMOR	Complete Remission/Response	>20 mm
TCGA-24-2254-01	606	1	1736	#N/A	Lymphocyte Depleted (Immune C4)	Dead	NO	>65	Bilateral	Stage III	YES	G3	WITH TUMOR	Complete Remission/Response	1-10 mm
TCGA-24-1545-01	861	1	1746	#N/A	#N/A	Dead	NO	>65	Bilateral	Stage III	NA	G3	WITH TUMOR	Complete Remission/Response	>20 mm
TCGA-09-1666-01	480	1	1752	#N/A	IFN-gamma Dominant (Immune C2)	Alive	NO	<=65	Bilateral	Stage III	NO	G3	WITH TUMOR	Complete Remission/Response	No Macroscopic disease
TCGA-09-0366-01	190	1	1757	0	Lymphocyte Depleted (Immune C4)	Dead	NO	<=65	Bilateral	Stage III	NO	G3	WITH TUMOR	Stable Disease	1-10 mm
TCGA-24-1553-01	553	1	1767	#N/A	IFN-gamma Dominant (Immune C2)	Dead	NO	<=65	Bilateral	Stage III	NA	G3	WITH TUMOR	Complete Remission/Response	1-10 mm
TCGA-24-2024-01	421	1	1769	1	Wound Healing (Immune C1)	Dead	NO	>65	Bilateral	Stage III	NA	G3	WITH TUMOR	Complete Remission/Response	1-10 mm
TCGA-13-0916-01	1785	0	1785	0	IFN-gamma Dominant (Immune C2)	Alive	NA	<=65	Bilateral	Stage III	NA	G3	TUMOR FREE	NA	No Macroscopic disease
TCGA-25-1632-01	537	1	1799	#N/A	Lymphocyte Depleted (Immune C4)	Dead	NO	>65	Bilateral	Stage IV	NA	G3	WITH TUMOR	Complete Remission/Response	1-10 mm
TCGA-29-1703-01	324	1	1815	#N/A	IFN-gamma Dominant (Immune C2)	Dead	NO	<=65	Bilateral	Stage III	NA	G2	WITH TUMOR	Complete Remission/Response	1-10 mm
TCGA-61-2097-01	1844	0	1844	0	Lymphocyte Depleted (Immune C4)	Alive	NA	>65	Bilateral	Stage II	YES	G2	TUMOR FREE	Complete Remission/Response	1-10 mm
TCGA-61-2095-01	445	1	1875	#N/A	#N/A	Dead	NO	<=65	Bilateral	Stage III	NA	G2	WITH TUMOR	Complete Remission/Response	No Macroscopic disease
TCGA-09-1667-01	460	1	1882	#N/A	IFN-gamma Dominant (Immune C2)	Alive	YES	<=65	Bilateral	Stage II	NO	G2	WITH TUMOR	Complete Remission/Response	No Macroscopic disease
TCGA-25-1633-01	616	1	1891	#N/A	IFN-gamma Dominant (Immune C2)	Dead	NO	<=65	Bilateral	Stage III	NA	G3	WITH TUMOR	Complete Remission/Response	1-10 mm
TCGA-29-2427-01	1582	1	1900	#N/A	IFN-gamma Dominant (Immune C2)	Alive	NO	<=65	Left	Stage III	NA	G3	WITH TUMOR	Complete Remission/Response	>20 mm
TCGA-09-2051-01	583	1	1919	#N/A	IFN-gamma Dominant (Immune C2)	Alive	NO	<=65	Bilateral	Stage III	YES	G3	TUMOR FREE	Complete Remission/Response	No Macroscopic disease
TCGA-24-2036-01	914	1	1947	1	#N/A	Dead	YES	<=65	NA	Stage III	NA	G3	WITH TUMOR	Complete Remission/Response	1-10 mm
TCGA-24-1546-01	1955	0	1955	1	#N/A	Dead	NA	<=65	Bilateral	Stage III	NA	G3	NA	NA	1-10 mm
TCGA-29-2425-01	1577	1	1977	#N/A	Wound Healing (Immune C1)	Alive	NO	<=65	NA	Stage III	NO	G2	TUMOR FREE	Complete Remission/Response	>20 mm
TCGA-25-1319-01	730	1	1977	1	IFN-gamma Dominant (Immune C2)	Dead	NO	>65	Bilateral	Stage III	NA	G3	NA	NA	11-20 mm
TCGA-61-2098-01	1993	0	1993	0	Wound Healing (Immune C1)	Alive	NA	<=65	Bilateral	Stage III	NA	G2	TUMOR FREE	Complete Remission/Response	11-20 mm
TCGA-13-1507-01	324	1	1993	#N/A	IFN-gamma Dominant (Immune C2)	Dead	NA	>65	Bilateral	Stage III	NA	G3	WITH TUMOR	NA	1-10 mm
TCGA-13-1505-01	1561	1	1998	#N/A	Wound Healing (Immune C1)	Alive	NA	<=65	Bilateral	Stage III	NA	G3	WITH TUMOR	NA	1-10 mm
TCGA-25-1328-01	244	1	2009	#N/A	Inflammatory (Immune C3)	Dead	NO	<=65	Bilateral	Stage III	NA	G3	WITH TUMOR	Partial Remission/Response	1-10 mm
TCGA-13-0899-01	547	1	2012	1	Wound Healing (Immune C1)	Dead	NA	<=65	Bilateral	Stage III	NA	G3	WITH TUMOR	NA	1-10 mm
TCGA-13-1498-01	534	1	2012	#N/A	IFN-gamma Dominant (Immune C2)	Dead	NA	>65	NA	Stage III	NA	G3	WITH TUMOR	NA	>20 mm
TCGA-29-1763-01	428	1	2032	#N/A	IFN-gamma Dominant (Immune C2)	Alive	YES	<=65	Bilateral	Stage II	NA	G2	WITH TUMOR	Complete Remission/Response	1-10 mm
TCGA-24-2289-01	568	1	2049	1	#N/A	Dead	NO	>65	Bilateral	Stage IV	NA	G3	WITH TUMOR	Complete Remission/Response	>20 mm
TCGA-29-1698-01	181	0	2078	0	#N/A	Alive	NO	<=65	Bilateral	Stage III	NA	G3	WITH TUMOR	Complete Remission/Response	1-10 mm
TCGA-23-1114-01	634	1	2089	#N/A	Wound Healing (Immune C1)	Dead	NO	<=65	Left	Stage III	NA	G3	WITH TUMOR	Complete Remission/Response	No Macroscopic disease
TCGA-13-A5FT-01	2143	0	2143	0	IFN-gamma Dominant (Immune C2)	#N/A	#N/A	#N/A	#N/A	#N/A	#N/A	#N/A	#N/A	#N/A	#N/A
TCGA-24-1556-01	539	1	2148	#N/A	IFN-gamma Dominant (Immune C2)	Dead	YES	<=65	Left	Stage II	NA	G3	WITH TUMOR	Complete Remission/Response	1-10 mm
TCGA-61-2094-01	2182	0	2182	1	IFN-gamma Dominant (Immune C2)	Alive	NA	<=65	Bilateral	Stage III	NA	G3	TUMOR FREE	Complete Remission/Response	NA
TCGA-13-0897-01	554	1	2182	#N/A	IFN-gamma Dominant (Immune C2)	Dead	NA	<=65	Right	Stage III	NA	G3	WITH TUMOR	NA	1-10 mm
TCGA-24-1463-01	971	1	2218	#N/A	#N/A	Dead	NO	>65	Bilateral	Stage III	NA	G3	WITH TUMOR	Complete Remission/Response	>20 mm
TCGA-04-1365-01	1328	1	2329	#N/A	IFN-gamma Dominant (Immune C2)	Alive	NO	>65	Left	Stage III	NO	G3	WITH TUMOR	Complete Remission/Response	NA
TCGA-61-2104-01	1680	1	2338	1	IFN-gamma Dominant (Immune C2)	Alive	NO	<=65	Bilateral	Stage II	NA	G2	NA	Complete Remission/Response	No Macroscopic disease
TCGA-23-2081-01	2342	1	2342	1	IFN-gamma Dominant (Immune C2)	Dead	NO	<=65	Bilateral	Stage IV	YES	G3	WITH TUMOR	Progressive Disease	1-10 mm
TCGA-13-1403-01	418	1	2345	#N/A	IFN-gamma Dominant (Immune C2)	Dead	NA	<=65	Left	Stage III	NA	G3	WITH TUMOR	NA	NA
TCGA-13-2060-01	1475	1	2369	#N/A	IFN-gamma Dominant (Immune C2)	Alive	NA	<=65	Bilateral	Stage IV	NA	G3	WITH TUMOR	NA	1-10 mm
TCGA-29-1688-01	184	1	2400	0	IFN-gamma Dominant (Immune C2)	Dead	YES	<=65	Bilateral	Stage III	NA	G2	WITH TUMOR	Stable Disease	NA
TCGA-13-1410-01	319	1	2464	#N/A	IFN-gamma Dominant (Immune C2)	Alive	NA	<=65	Bilateral	Stage IV	NA	GX	WITH TUMOR	NA	NA
TCGA-24-1930-01	544	1	2467	#N/A	IFN-gamma Dominant (Immune C2)	Dead	YES	<=65	Bilateral	Stage III	NA	G3	WITH TUMOR	Complete Remission/Response	1-10 mm
TCGA-13-0799-01	1262	1	2535	#N/A	IFN-gamma Dominant (Immune C2)	Alive	NA	<=65	Bilateral	Stage III	NA	G3	TUMOR FREE	NA	No Macroscopic disease
TCGA-13-1489-02	806	1	2553	#N/A	#N/A	#N/A	#N/A	#N/A	#N/A	#N/A	#N/A	#N/A	#N/A	#N/A	#N/A
TCGA-13-0924-01	962	1	2614	1	IFN-gamma Dominant (Immune C2)	Alive	NA	<=65	Bilateral	Stage IV	NA	G3	WITH TUMOR	NA	1-10 mm
TCGA-29-2414-01	552	1	2621	#N/A	Wound Healing (Immune C1)	Dead	YES	>65	Left	Stage III	NA	G2	WITH TUMOR	Complete Remission/Response	11-20 mm
TCGA-29-2414-02	552	1	2621	#N/A	#N/A	#N/A	#N/A	#N/A	#N/A	#N/A	#N/A	#N/A	#N/A	#N/A	#N/A
TCGA-29-1762-01	1375	1	2634	#N/A	Lymphocyte Depleted (Immune C4)	Dead	NO	<=65	Bilateral	Stage IV	NA	G2	WITH TUMOR	Complete Remission/Response	>20 mm
TCGA-13-1481-01	2648	0	2648	1	Wound Healing (Immune C1)	Dead	NA	>65	Right	Stage III	NA	G2	TUMOR FREE	Complete Remission/Response	1-10 mm
TCGA-13-0800-01	1396	1	2661	#N/A	IFN-gamma Dominant (Immune C2)	Alive	NA	<=65	Bilateral	Stage III	NA	G3	TUMOR FREE	NA	No Macroscopic disease
TCGA-23-2078-01	2661	0	2661	0	#N/A	Alive	NA	>65	Bilateral	Stage III	YES	G3	TUMOR FREE	Complete Remission/Response	No Macroscopic disease
TCGA-24-1604-01	2688	1	2688	1	IFN-gamma Dominant (Immune C2)	Dead	NA	>65	Bilateral	Stage III	NA	G3	WITH TUMOR	Complete Remission/Response	NA
TCGA-24-1555-01	1577	1	2692	#N/A	Lymphocyte Depleted (Immune C4)	Dead	NO	<=65	Bilateral	Stage III	NA	G3	WITH TUMOR	Complete Remission/Response	NA
TCGA-09-1662-01	1046	1	2717	1	Lymphocyte Depleted (Immune C4)	Dead	NO	<=65	Left	Stage IV	YES	G3	WITH TUMOR	Complete Remission/Response	1-10 mm
TCGA-24-1603-01	992	1	2742	#N/A	IFN-gamma Dominant (Immune C2)	Dead	NO	<=65	Bilateral	Stage III	NA	G3	WITH TUMOR	Complete Remission/Response	NA
TCGA-29-1693-01	694	1	3096	#N/A	IFN-gamma Dominant (Immune C2)	Alive	YES	>65	Left	Stage III	YES	G3	WITH TUMOR	Complete Remission/Response	>20 mm
TCGA-24-1467-01	1253	1	3224	#N/A	Lymphocyte Depleted (Immune C4)	Dead	NO	<=65	Right	Stage III	YES	G3	WITH TUMOR	Complete Remission/Response	1-10 mm
TCGA-13-0913-01	871	1	3325	1	IFN-gamma Dominant (Immune C2)	Alive	NA	<=65	Bilateral	Stage III	NA	G3	WITH TUMOR	NA	No Macroscopic disease
TCGA-24-2027-01	617	1	3337	#N/A	IFN-gamma Dominant (Immune C2)	Dead	NO	<=65	Bilateral	Stage IV	NA	G3	WITH TUMOR	Complete Remission/Response	>20 mm
TCGA-23-2077-01	1232	1	3525	#N/A	IFN-gamma Dominant (Immune C2)	Alive	NO	<=65	Left	Stage III	NO	G3	TUMOR FREE	Complete Remission/Response	No Macroscopic disease
TCGA-59-2351-01	2139	1	3532	#N/A	IFN-gamma Dominant (Immune C2)	Alive	NO	<=65	Bilateral	Stage III	NA	G3	TUMOR FREE	Complete Remission/Response	1-10 mm
TCGA-61-2111-01	2205	1	3825	#N/A	IFN-gamma Dominant (Immune C2)	Alive	NO	<=65	Left	Stage IV	NA	G3	WITH TUMOR	Complete Remission/Response	NA
TCGA-13-1497-01	813	1	3871	#N/A	IFN-gamma Dominant (Immune C2)	Alive	NA	<=65	NA	Stage III	NA	G3	TUMOR FREE	NA	NA
TCGA-13-0890-01	4424	0	4424	0	IFN-gamma Dominant (Immune C2)	Alive	NA	<=65	Bilateral	Stage III	NA	G3	TUMOR FREE	NA	1-10 mm
TCGA-24-2020-01	723	1	4624	#N/A	Wound Healing (Immune C1)	Dead	NO	>65	Bilateral	Stage III	NA	G3	WITH TUMOR	Complete Remission/Response	1-10 mm
TCGA-59-2348-01	5481	0	5481	0	IFN-gamma Dominant (Immune C2)	Alive	NA	<=65	Bilateral	Stage III	NA	G3	TUMOR FREE	Complete Remission/Response	NA
