# Supplementary material for: Ovarian cancer subtypes based on the regulatory genes of RNA modifications: Novel prediction model of prognosis
Source: Front Endocrinol (Lausanne). 2022 Dec 5;13:972341. doi: 10.3389/fendo.2022.972341 (PMC9760687; doi:10.3389/fendo.2022.972341)
Supplement: Supplementary file 2 [file Table_2.xlsx]

## Sheet: Sheet1
Supplementary table 2: The mRNA expression of RNA regulatory genes (m6A, m5C, ac4C, m1A, m3C, m6Am, m7G, and Ψ) from TCGA.
id	ALKBH1	ALKBH3	ALKBH5	FTO	HNRNPA2B1	HNRNPC	IGF2BP1	IGF2BP2	IGF2BP3	KIAA1429	METTL1	METTL14	METTL3	METTL4	METTL8	NAT10	NSUN2	NSUN3	NSUN4	NSUN5	NSUN6	NSUN7	NUDT16	PCIF1	PUS1	PUS3	PUS7	RBM15	RBM15B	RBMX	RNMT	RRP8	TET1	TET2	TET3	THUMPD1	TRMT61A	TRMT61B	TRUB1	TRUB2	WDR4	WTAP	YBX1	YTHDC1	YTHDC2	YTHDF1	YTHDF2	YTHDF3	ZC3H13
TCGA-30-1857-01	7.8701	9.1245	10.7525	9.2794	13.2268	12.7345	2.2997	9.9285	5.2397	10.2219	9.2142	7.3817	9.3669	8.122	8.1817	9.9466	8.9336	6.9889	8.9264	9.722	6.3123	7.1068	9.3869	10.5762	8.4439	8.4701	9.0937	7.0861	10.9219	11.9746	9.5505	6.7472	4.7805	8.4661	8.9307	9.5401	9.6508	8.7163	9.0097	9.7502	7.0545	9.9573	13.4197	10.3629	7.6161	10.4459	10.9806	11.0107	11.7492
TCGA-25-1631-01	7.8784	7.558	10.7662	10.2109	13.4596	13.0973	0.4354	10.8454	9.6742	10.4726	8.6484	7.5169	9.0025	7.9459	8.3881	9.5475	10.1989	6.9701	9.0864	9.9666	7.7259	7.4104	9.2005	11.6557	9.0827	8.2908	8.8546	7.4194	11.2872	11.6474	10.8459	7.2393	6.7797	8.209	9.5757	10.2203	8.8579	8.6875	9.6015	8.6585	7.9104	10.7181	13.689	10.4011	7.6469	10.9073	10.4822	11.0104	10.5418
TCGA-24-2262-01	8.2757	7.9589	11.756	9.2212	13.0149	12.2813	2.148	8.3473	4.1272	10.1838	7.877	8.0439	8.3952	8.2236	8.2947	10.3652	10.0007	7.1399	9.3175	9.1619	7.0899	7.4199	9.0355	10.4008	8.511	7.5888	9.3558	7.3118	10.027	11.5392	10.3054	8.1799	6.8705	9.5009	9.8109	8.6107	8.2069	8.5342	8.5432	8.9379	6.862	11.242	12.5219	10.4088	9.5663	9.9753	10.8758	10.981	9.8522
TCGA-23-1809-01	7.7203	8.4611	11.8378	10.775	13.7866	13.0864	3.5656	7.9502	9.5435	10.0799	8.5862	8.723	9.943	8.9053	8.3942	10.1784	10.7797	8.2713	8.7755	9.3712	6.8953	7.1611	9.1436	11.5107	9.7609	7.4441	9.3041	7.0177	11.3169	12.1163	11.0294	7.5359	6.532	8.7322	9.9668	10.123	9.7047	8.097	9.4725	9.7218	7.7965	10.2375	13.2731	9.8568	9.9191	10.8473	11.2936	11.5748	10.3576
TCGA-04-1519-01	8.6252	8.7012	11.2127	10.6901	13.4714	13.3996	2.3235	11.4055	11.4788	10.402	8.9224	8.6997	9.6195	6.8502	9.2491	11.143	10.2936	7.3047	9.5344	9.5507	7.8689	8.4155	9.6037	11.6434	9.5888	8.423	8.8781	7.2124	11.4172	12.2711	9.8635	8.2462	8.7675	9.0731	9.6619	10.6971	9.0393	8.7211	10.2615	9.0295	7.4731	9.6428	13.6491	11.0518	7.4982	10.466	10.3862	10.9099	11.3505
TCGA-VG-A8LO-01	7.8932	7.7078	10.7827	9.9552	13.8375	12.9473	5.0535	11.0366	6.291	11.1062	8.2468	7.0801	10.6108	7.2727	8.5343	10.1853	10.3782	6.6743	8.9364	9.5677	8.3401	8.3329	9.6568	10.6486	9.4987	8.465	9.7004	8.3769	11.2506	11.8586	10.7581	6.7922	6.3203	7.6255	10.0973	9.2815	8.4478	7.9977	9.8059	9.0799	8.2002	10.4881	13.3659	10.7148	9.6836	9.6659	11.5794	12.0578	11.9506
TCGA-24-2261-01	8.6225	8.3482	10.6635	9.5252	13.3841	12.3572	3.852	11.1128	5.3229	10.3267	8.3029	7.0048	9.0721	8.588	9.5318	11.2104	10.4534	7.3492	9.624	9.4219	7.501	8.214	9.3834	10.6391	9.4831	7.3401	9.9114	7.3584	10.693	11.6989	11.0564	7.8949	6.9813	9.3229	10.4053	10.1358	9.4354	8.1552	9.2415	9.0585	8.1551	10.2756	13.0532	10.6581	8.631	10.7432	10.987	10.4239	10.7233
TCGA-24-2288-01	8.3289	8.1598	11.0475	9.8755	13.3055	12.5934	6.4568	10.7899	11.0323	10.1867	8.9604	7.805	9.8667	8.4942	8.1832	10.313	10.504	6.2485	9.7036	10.7465	8.6593	8.4225	9.9056	10.911	9.646	7.853	8.5824	7.519	10.5239	11.8919	10.8571	7.8012	5.8895	8.7323	10.0608	10.1073	8.9036	8.0538	9.3135	8.8608	7.6545	10.4818	13.415	10.3463	9.6109	10.5372	10.4671	10.8684	10.8612
TCGA-25-1312-01	8.2998	8.8392	11.5302	9.8452	13.7032	12.8849	6.5071	11.942	10.9248	10.5452	8.9654	7.8693	9.5522	8.0942	8.4363	10.8342	9.4442	7.686	9.7298	10.1055	7.9045	8.326	9.8891	11.0479	9.2898	8.2551	9.8047	7.4365	10.7356	11.6336	10.46	8.3895	6.1834	8.4483	10.2292	9.778	9.3883	8.2988	8.9073	8.8825	8.1661	10.5466	14.078	10.4844	8.5683	10.9746	11.3593	11.2043	11.0896
TCGA-25-2392-01	8.1503	7.9889	10.3843	9.7924	13.3043	13.199	6.4311	9.4605	12.0199	11.4451	8.5387	8.0935	9.7537	7.5857	7.7748	9.4401	10.7832	6.6953	9.8033	9.3126	7.0553	8.3052	8.9253	10.9834	9.0519	6.91	9.1991	7.1154	10.9504	11.279	10.3243	7.292	6.786	8.6736	9.7844	10.0592	9.1594	7.5094	10.3744	9.2883	7.5371	10.4628	13.6085	10.5821	8.5779	11.1823	11.0086	12.0276	9.8769
TCGA-61-2016-01	8.6427	8.8368	10.9091	10.3416	13.3256	13.2336	3.4761	12.2745	10.0006	10.9489	9.2495	7.6212	10.1007	8.4493	8.1922	10.6443	9.8508	7.1452	9.544	9.8021	7.564	7.4299	9.3408	11.216	8.8986	7.3469	9.2888	7.6587	10.468	11.5915	10.6496	8.1388	4.7777	8.1664	9.3648	10.2799	9.3589	8.4707	9.743	8.7925	7.094	10.9698	13.1462	10.0981	8.7973	10.4079	11.2863	10.6025	9.9582
TCGA-57-1585-01	7.8371	8.0586	11.4017	10.3241	13.4987	12.818	5.3686	9.6887	3.8519	10.4193	8.2753	7.817	8.8307	7.9164	7.9398	10.4708	10.4295	7.537	9.4868	9.1358	7.2378	6.7756	9.4492	11.2666	8.3105	7.7568	8.6849	7.7158	11.6091	11.2763	10.2492	6.9761	6.8368	9.3875	10.5779	9.9307	9.1276	7.8436	9.2394	9.3022	7.7031	10.4695	13.7104	10.4115	8.4723	10.4679	11.1878	10.8774	9.9523
TCGA-61-1995-01	8.2827	8.4576	10.813	9.4461	13.6453	13.0385	4.9045	9.0556	10.1458	10.555	8.2761	7.7159	9.9298	7.6034	9.1511	10.7382	10.3745	7.1224	9.659	9.1785	7.7794	7.6961	9.4058	10.5442	9.5313	8.2907	8.9782	8.2654	11.613	11.5055	9.7318	8.0182	7.7528	8.7242	10.5347	9.1763	9.1172	8.4141	9.8686	8.8334	8.5343	9.9309	13.9546	10.02	9.0695	10.567	11.5104	10.966	10.2912
TCGA-25-1317-01	8.2862	8.5803	11.185	10.3025	13.2218	13.0744	6.3768	11.0048	3.9799	10.78	8.8049	7.8459	9.6315	7.6297	9.2829	10.8368	9.7144	7.1685	9.006	9.4782	8.394	7.9763	9.3434	11.7092	8.9968	7.926	9.9385	7.3753	11.1885	12.0586	10.5818	8.0088	9.1784	8.9592	11.0827	9.9855	9.4749	8.706	9.9518	9.048	7.7195	10.1394	12.765	10.6997	8.8207	11.2577	10.5588	11.5536	11.274
TCGA-59-2355-01	8.591	8.4508	10.6347	9.9172	13.4552	13.5692	4.0168	10.2504	5.663	11.142	8.7314	7.4242	9.9065	8.1859	8.1572	10.897	10.0682	6.6659	9.9754	9.7457	7.6562	6.8469	8.8783	11.2133	9.1189	8.0018	8.4166	7.0572	11.6371	11.7717	10.7887	8.2001	7.0836	8.1363	9.8635	9.4798	9.1252	7.954	9.7601	9.2433	7.9972	10.0005	14.9456	10.3928	8.2081	10.4069	10.7558	11.5686	10.9858
TCGA-31-1959-01	8.8349	8.8223	10.9213	10.0196	13.5668	13.2046	8.2279	9.8786	10.622	10.4234	8.8192	7.9255	9.2641	8.2769	8.5855	10.8943	10.3053	7.4839	9.2688	8.4415	6.6384	7.9715	8.622	9.6925	8.3132	7.8809	8.2515	7.994	10.7709	12.2832	10.3452	7.7679	7.4839	8.9269	10.6743	9.6066	8.7663	7.9393	9.2112	9.3109	7.8098	10.3792	13.4348	10.3962	8.2327	10.7857	10.7147	10.9203	10.2917
TCGA-61-1740-01	8.6416	8.828	11.039	9.0912	12.9503	12.8482	3.4414	9.0948	8.1075	10.6137	8.753	8.0112	8.8275	8.2072	8.4021	10.8562	9.6615	7.2734	10.0265	10.1475	7.1312	8.0757	9.1453	11.0965	8.1788	8.1513	9.3106	7.029	11.1055	12.0273	10.3874	7.9927	5.2265	8.9239	9.9015	9.8334	9.6284	8.2258	8.9263	10.2973	6.6583	10.3419	14.0919	10.375	8.497	11.1265	10.3064	10.9507	9.7047
TCGA-30-1855-01	8.7851	8.5352	11.4254	9.4279	13.6348	13.0814	7.0537	10.0514	4.9934	10.4736	8.4255	8.4594	9.0495	7.8316	8.1415	10.5626	10.2714	7.0248	9.7217	9.0599	6.702	8.7035	9.3542	10.3612	8.7422	7.9971	8.901	7.4881	11.3695	11.6888	10.0671	7.8969	6.702	8.4311	10.8017	8.7928	9.0054	7.4596	9.7244	10.0308	6.9406	10.2347	15.2359	10.8616	7.9821	11.3301	10.9154	11.2399	11.0033
TCGA-20-1687-01	7.7648	8.1424	10.7301	8.7005	12.9152	12.6277	0	11.1415	7.7194	10.7725	8.3301	7.1302	8.938	7.9852	8.2944	10.2058	10.0079	6.8507	9.3037	9.5263	6.8507	7.509	8.6491	11.0099	8.3964	8.2605	8.6471	6.9258	11.5968	11.6769	10.1983	6.9391	4.9674	8.0323	9.1005	9.7372	8.8966	8.136	10.7293	9.6177	7.0892	9.7017	13.7299	10.4147	9.8094	10.545	10.9523	10.9197	10.437
TCGA-25-2401-01	8.4743	8.0696	10.6774	9.6232	13.3085	12.6572	3.278	10.0538	4.076	10.561	8.5688	8.0334	8.5784	8.1076	8.3844	10.9291	10.1531	6.4422	9.1076	9.9116	6.8014	6.8342	9.1076	10.1896	8.3778	8.1883	9.005	7.4041	11.0363	11.4775	9.4215	7.5803	5.6768	8.2307	9.7348	9.0405	9.6583	7.7094	9.0065	8.9524	8.0778	9.9539	13.9979	10.1492	7.9099	10.8231	11.1339	10.9223	9.8288
TCGA-25-1322-01	8.2522	8.5186	10.9865	9.5363	13.5656	12.7264	2.8888	9.8189	5.8879	10.622	8.5219	7.6788	9.6054	7.5517	8.4141	10.6719	11.0057	6.6975	9.4067	9.4895	7.643	5.7603	8.8887	10.9453	9.0731	7.5127	9.9648	7.667	10.6667	11.5424	9.7925	7.8277	5.8811	8.7016	10.191	9.2131	9.8489	7.9465	9.6492	8.2067	8.5436	10.1396	13.47	10.2145	8.9582	10.281	11.1482	11.1484	10.8633
TCGA-25-2396-01	7.5931	8.5944	10.3179	9.6903	13.4613	13.3805	3.3245	6.5035	3.1884	10.2014	8.7805	8.9227	9.5142	8.543	8.146	10.4042	10.4845	8.6839	8.8213	10.253	7.2697	8.8342	10.1565	11.6755	8.6538	7.6781	8.8342	6.8577	11.1712	11.9377	10.3186	8.0754	7.1327	8.886	8.8498	9.968	8.2734	7.9941	9.8355	9.7184	6.6205	10.2412	12.4998	10.8347	7.9389	10.9427	10.4336	10.7214	10.1998
TCGA-09-1673-01	7.3515	9.1761	10.7199	10.6854	14.0662	13.2542	1.2051	12.0217	10.4154	10.6255	8.6058	7.6647	9.1943	7.6047	8.4601	10.8835	9.475	7.0394	10.2613	9.6508	8.5229	6.9253	8.7986	11.1083	8.5161	8.2328	9.735	7.5787	10.3738	12.3105	9.6104	8.528	6.8619	7.9678	9.2449	9.7224	8.3795	7.7253	8.3681	8.3316	7.5046	10.3452	13.6346	10.8915	8.7219	10.1568	11.9137	11.6211	11.1616
TCGA-23-1111-01	7.5841	8.9969	10.8662	9.4534	13.6479	12.7474	2.2237	11.0253	11.1538	10.4194	9.0468	7.9438	9.5188	7.5758	8.665	10.9712	10.359	6.6867	9.4465	9.9367	8.0535	7.3799	8.8113	10.7181	9.1769	8.6333	9.4691	6.9877	10.9757	11.8036	10.4785	8.3153	6.0834	8.2663	9.1389	9.6241	9.0617	7.9702	8.8508	9.2014	8.3882	10.675	13.2418	9.8933	9.4282	10.6472	11.0314	11.0061	10.9346
TCGA-24-1843-01	8.5325	8.771	11.1776	9.3993	13.6872	13.2697	8.4197	10.5157	9.4945	10.1281	8.6231	8.2003	9.3649	8.3018	8.5657	10.55	9.4189	7.8231	9.551	10.391	8.1701	8.4557	9.0287	10.2902	9.6445	7.8482	9.0799	7.8741	11.1356	12.0798	10.1215	8.6532	6.4067	8.535	9.5982	9.5651	8.644	8.449	10.0631	9.5368	8.2451	11.5554	13.8432	10.7522	8.4264	11.3978	11.5373	10.9239	10.3267
TCGA-24-1844-01	9.2616	8.4393	11.6923	8.9801	13.3751	13.6591	1.252	9.506	7.6609	10.4877	8.5683	7.6708	10.4394	8.2427	9.1616	10.6457	10.4476	7.1349	9.0123	9.6934	7.267	9.4176	9.7604	11.1536	8.7552	6.8796	9.3845	7.1561	11.2266	12.0734	10.72	8.5524	7.8607	8.1047	9.4501	10.1335	9.3236	7.8822	10.1357	10.6162	7.7926	10.7208	13.2217	10.6777	8.815	11.1333	11.1024	11.0102	10.3344
TCGA-61-2003-01	8.1207	7.7774	10.6559	10.2628	13.4892	12.4848	6.5388	8.419	8.2923	10.1338	7.8745	7.7609	9.3943	8.0853	8.1299	10.2222	10.3229	7.0793	9.477	10.1515	7.4365	6.6243	9.1117	11.2257	8.4588	7.6658	8.735	7.4157	11.2414	11.3111	10.1122	7.7609	7.3544	9.1098	10.433	9.3696	9.1892	7.9999	9.6973	8.7374	7.7347	10.2938	13.4267	10.1343	8.453	10.7728	10.7093	10.7836	11.0257
TCGA-23-1120-01	8.2818	8.5926	10.9307	9.4687	13.56	12.7012	2.0267	11.0824	5.0494	10.3054	7.9661	8.6648	9.7278	8.5219	8.1246	10.6205	10.1423	7.6275	9.4915	9.6416	7.6328	7.4334	9.6148	10.8161	7.8619	8.3738	8.6179	7.5484	11.9383	11.7936	10.6502	7.0978	6.7631	9.4708	10.0137	10.3757	8.1474	8.5998	9.8037	8.8025	8.0485	9.8423	13.1709	11.086	9.3709	10.5795	10.5065	10.7238	10.6597
TCGA-24-1846-01	8.5639	7.9643	10.6163	8.9728	13.4066	13.0284	3.0337	10.9081	9.3327	10.8367	9.1926	7.8249	10.1462	7.6603	7.8787	9.6145	10.672	6.7565	10.4243	9.4559	7.8018	7.7328	8.8911	11.3601	8.539	8.6822	8.5693	8.1084	11.0818	11.9672	10.7938	7.4028	5.5984	8.6898	9.8068	9.4902	9.327	8.7625	9.7735	10.0552	8.5008	10.7062	14.1843	10.0851	9.5551	9.93	10.5767	10.0576	10.212
TCGA-09-2048-01	7.7894	8.816	11.0663	9.0056	12.9914	14.2744	11.4221	11.3588	10.9618	9.3272	8.8535	7.8065	10.0424	8.264	9.3013	9.571	9.6646	7.725	9.3566	9.7723	7.2332	8.9374	8.9982	10.7877	8.5477	7.8318	8.9166	6.8214	11.2463	13.0068	10.2126	8.2453	8.1232	9.0625	9.4079	10.6449	7.2789	8.9279	10.4934	9.945	6.6739	11.1547	14.4283	10.1927	7.5965	10.7325	12.1575	10.7663	9.3862
TCGA-61-2088-01	7.7152	8.681	11.0708	9.305	14.09	12.3373	1.621	11.8187	10.7033	10.1344	8.6403	7.2821	10.0061	7.5769	8.7814	9.6319	10.3545	6.496	10.4799	9.9769	8.5047	10.3608	9.0236	11.3511	9.9193	6.7466	8.9916	7.4284	11.4058	11.3514	10.3761	6.9721	7.4284	8.8544	10.974	9.3979	9.6244	8.4263	7.993	9.3934	7.9633	11.0483	11.7621	10.6404	8.3889	10.3488	11.3457	10.622	10.3344
TCGA-24-1427-01	7.3956	8.0101	11.3395	9.9501	12.5167	12.7746	3.3134	11.3071	5.4568	11.353	8.6223	6.7104	9.0808	7.2405	7.4789	9.6541	10.3969	6.7915	8.6495	9.0787	7.3489	7.5384	8.7161	11.2709	8.234	6.9336	8.3317	6.9038	11.6351	11.7611	10.0735	7.4349	7.0971	8.026	11.2727	9.0939	9.2621	8.0696	9.5691	9.7308	7.6194	10.1225	13.8734	10.8314	8.5276	11.0649	11.2201	11.0234	10.9352
TCGA-24-2019-01	8.0867	8.4786	11.5918	9.0327	14.734	13.6349	8.0593	10.3052	12.453	10.7371	9.028	7.6862	12.0894	9.0447	8.116	10.2184	10.2196	7.0682	9.8876	10.3188	7.6307	9.1589	9.0879	11.2697	9.9794	7.2478	9.5068	7.9258	11.1748	11.9094	10.5178	8.0193	7.3459	8.5947	10.4572	10.0131	10.3259	9.0574	9.9528	9.3708	8.502	10.3947	13.163	10.158	8.7156	10.9109	10.8413	11.0039	10.5713
TCGA-29-1784-01	8.9573	8.5679	11.6723	9.3498	13.2624	14.0259	1.7723	6.6034	7.8487	10.9758	9.9675	7.3618	10.7117	8.5937	7.9834	10.1478	10.5624	7.49	10.5477	9.72	7.3828	7.3793	9.4211	10.6126	8.7107	8.1804	8.923	7.4274	11.1915	12.0734	10.1807	8.368	6.0494	8.1274	8.1065	10.0427	9.1123	9.0309	10.1504	10.5274	7.4869	9.8326	14.0286	10.2919	7.5284	11.3054	11.8841	11.2428	8.6352
TCGA-59-2363-01	9.0673	8.6375	10.9653	9.3237	14.0574	13.6658	7.5599	12.4534	10.9745	10.6872	8.4162	8.0972	10.0662	7.3153	7.1576	11.0953	11.0127	6.9754	8.9237	8.8656	7.99	8.175	9.1847	11.3407	9.8914	8.9706	8.7115	8.2945	11.0588	12.6008	10.3646	8.3954	8.7478	8.7701	10.9058	9.8716	9.8135	8.6842	9.864	8.9693	8.3645	9.9229	13.1453	10.614	9.2346	11.3767	10.9831	11.6795	11.5439
TCGA-61-1998-01	8.4678	8.9329	10.9211	9.5663	13.2962	13.5979	6.855	10.3828	6.4175	10.6124	8.8802	8.1972	9.5858	7.267	7.8338	10.8027	9.935	7.7184	9.5602	9.9971	7.0147	6.9511	9.1119	11.0467	9.0973	7.7825	8.9724	7.5445	11.4349	11.7743	10.2765	7.8538	7.587	8.1854	10.0016	10.3328	9.0612	8.2805	9.7269	9.8125	7.8388	10.2427	13.3677	9.9664	7.7772	10.3284	10.6508	11.2506	10.0716
TCGA-24-1850-01	8.3925	8.0495	11.2569	9.7645	12.6463	13.8542	4.5685	9.9714	8.2364	9.6598	8.8995	7.3873	10.0783	9	8.2364	10.0702	10.7034	6.285	8.9729	9.4834	7.1986	8.0535	8.9896	10.5311	8.7453	6.939	8.7503	6.9304	10.8492	11.8874	11.071	8.0415	6.7456	8.0455	10.7697	9.5833	8.383	9.1365	9.4045	10.3215	7.4431	10.808	13.475	10.0252	9.0627	10.8658	10.9484	11.352	9.9013
TCGA-61-1900-01	9.2443	7.8611	10.7762	9.6743	13.5037	13.0292	3.1672	12.2256	10.2504	9.3218	8.553	7.283	9.7341	7.8781	8.8938	10.0266	10.0857	6.8811	9.8974	9.5522	6.8899	7.7212	9.6134	11.5094	8.8271	8.6051	9.3328	7.0253	11.8889	12.2431	10.721	7.3713	8.1486	8.6565	11.1205	10.298	9.6953	8.9398	9.551	9.9548	7.0354	9.9579	14.2104	10.1231	8.6153	11.5331	11.0363	10.8083	11.5072
TCGA-24-1849-01	8.1902	8.5001	11.0457	10.1339	13.6875	12.7681	3.7002	10.1766	5.4163	9.7543	8.3041	7.4673	8.816	7.5266	7.6197	10.1978	9.7719	6.6778	8.6076	9.6774	6.2877	7.4054	9.2615	11.2787	8.1574	7.2811	8.2237	7.5221	11.4833	11.7349	9.5358	7.4835	6.4615	8.901	10.1077	9.6345	8.7579	7.2325	8.6543	9.3424	7.4673	10.6527	13.6546	10.6045	9.2588	10.7919	11.0283	11.2802	10.9293
TCGA-24-1425-01	7.9014	8.2123	10.8448	9.9765	12.9682	12.5793	2.7908	9.6557	4.2297	10.9746	7.7622	7.5211	9.3796	7.8782	8.763	10.6717	11.034	6.8791	9.113	8.9498	6.8101	7.0268	9.5684	10.8185	8.5337	7.2028	9.5555	7.531	11.9844	11.4774	9.9341	7.0683	6.0097	8.7991	9.6967	10.1297	8.956	8.1536	9.0441	9.5994	7.6018	9.988	13.5885	10.494	9.8943	10.5937	10.5638	11.4517	10.8373
TCGA-24-1424-01	7.8002	7.9776	11.2771	10.1536	13.9886	12.7049	3.7685	11.5405	12.2548	9.8386	8.6263	8.5404	9.3066	7.9052	8.5133	10.7113	10.7043	7.4394	9.2082	9.5185	8.1796	8.3314	8.9721	11.3066	8.8775	7.863	9.8181	7.0746	11.4431	11.8539	10.8038	7.5662	9.2177	9.3047	11.1681	9.9524	8.5738	8.5122	9.7294	8.794	7.9125	9.8806	13.2191	10.4431	7.4886	11.2324	10.7719	10.704	10.2984
TCGA-30-1862-01	8.0238	8.771	10.3845	10.2595	12.9496	12.9504	1.445	10.2132	2.8992	10.3274	8.4309	7.99	9.4098	7.8623	9.4741	11.3352	9.7968	6.8033	10.0586	9.2071	7.8079	7.8408	8.8226	11.3098	8.7364	8.3907	10.5641	7.6122	11.0049	11.417	10.3585	6.8632	5.9578	8.6935	9.7693	9.7485	8.9575	8.2415	9.5514	9.9808	7.7996	10.7214	13.4023	10.2727	8.4874	11.0288	11.2419	11.0568	10.4813
TCGA-09-2044-01	9.0215	9.6556	10.8065	9.2573	13.5528	13.8948	6.1273	9.842	6.0521	10.0535	8.5893	7.4697	10.135	7.4697	8.486	10.4583	11.0869	6.7074	10.0801	10.6372	7.6673	6.6147	10.2526	10.4689	8.5624	7.2768	8.8463	7.7429	11.3551	11.8687	8.5477	8.7857	6.1212	7.0509	8.6156	9.1525	9.2517	8.4812	9.7349	9.4804	7.7026	10.4919	14.553	10.2554	8.4716	10.2742	11.3853	10.7418	9.3314
TCGA-24-1423-01	7.1145	8.1155	10.8007	10.089	13.3187	12.7785	3.018	10.9409	8.8451	10.2477	7.9868	7.5476	9.3664	7.2802	8.1459	10.5212	10.546	7.3017	9.4423	9.1924	7.4679	8.2308	9.7123	11.1324	8.4246	7.6489	8.7048	7.0419	11.2188	11.5218	10.3464	7.5339	7.9019	8.078	10.0063	10.3286	8.4973	8.1184	9.9934	9.3107	8.1277	9.5651	13.3859	10.5102	7.6447	11.0415	10.4776	11.5887	11.1612
TCGA-24-1413-01	8.2846	8.2061	11.1083	10.1057	13.5221	13.2881	1.0233	11.1053	8.1934	10.2521	8.3362	7.811	10.0929	8.0602	8.3568	10.687	10.3694	7.4928	9.7717	9.8054	7.6864	8.1677	9.1871	10.9479	9.293	8.3591	9.1204	7.221	11.5094	12.0914	10.4477	7.294	6.6606	8.6199	9.6303	10.5541	8.7519	7.8083	9.8728	8.4598	7.0904	9.7063	13.0904	10.3455	8.9902	10.5753	10.824	10.7429	10.0442
TCGA-24-1416-01	7.984	8.7392	11.0601	9.2708	13.4677	13.0943	0.6997	10.0159	8.377	10.1809	8.5624	6.5257	9.5242	7.0385	8.4092	10.4703	10.0888	7.2662	8.5237	9.6816	6.7004	9.2954	8.7787	10.2784	9.3082	7.6978	8.8987	7.3122	11.1935	11.8734	8.9848	7.8885	6.1856	8.1612	9.8433	9.0094	9.1252	8.1815	9.0337	9.9225	7.8847	9.4617	14.1806	11.0748	8.6276	10.2476	11.0333	11.1217	10.8523
TCGA-61-2102-01	8.5049	8.2644	10.8822	9.4691	13.9131	13.2624	11.9006	12.1077	11.9657	10.9731	9.0628	7.5556	9.4766	8.1194	9.3187	10.4827	9.8979	6.8967	8.9396	9.6426	7.8462	7.5784	9.2263	11.3807	8.3986	6.8967	8.6476	7.8796	11.2041	12.2211	10.3283	7.5874	9.3561	8.6922	10.2316	10.114	8.7834	7.779	9.9661	9.262	7.6957	11.1427	13.9033	9.8206	8.3753	11.0873	11.5221	11.3258	10.7873
TCGA-31-1953-01	7.7296	8.4338	10.6867	10.0316	13.376	12.5554	4.2263	10.2156	5.075	10.2929	7.7273	8.3353	8.8571	8.5988	8.0631	10.1243	9.8597	7.3856	9.6002	9.814	7.6338	7.1675	8.9682	11.088	9.1505	7.9837	9.1488	7.7931	10.748	11.5807	10.8373	7.908	7.418	9.1914	10.1053	10.312	8.9172	8.3713	9.3369	8.8227	8.2279	10.0977	13.5063	10.287	8.8151	10.2144	11.2459	10.8692	10.0198
TCGA-29-1783-01	8.0788	10.129	11.1705	9.7011	12.956	12.8944	2.0793	11.1329	9.9766	10.2916	8.3987	7.6535	9.4342	7.3281	8.3959	10.0821	9.5639	6.6537	9.4959	9.4692	7.5921	7.3738	9.2437	12.0075	8.9743	8.0457	9.4673	7.4635	11.7553	11.014	9.8697	7.7964	7.4845	9.2437	10.5724	9.4784	10.3137	7.9099	9.9858	9.5534	7.6673	10.8291	13.8669	10.4221	8.1212	11.2843	11.1605	11.3398	11.1342
TCGA-24-1417-01	7.9321	8.2218	10.9696	10.6868	12.8012	13.0809	4.046	9.7194	4.5401	10.773	8.7154	7.8876	10.2173	8.5629	8.3149	10.7652	10.7655	7.0432	9.7816	9.1293	7.9656	6.8458	9.5744	10.947	8.7542	8.6356	8.948	7.6943	10.7584	11.8467	10.6329	7.9141	6.6513	8.5091	9.0201	10.082	8.8095	8.9838	9.3571	9.2525	8.0433	9.8938	13.4538	10.4974	9.4103	10.4214	10.9804	11.0062	10.114
TCGA-24-1419-01	8.6352	7.7525	10.4131	8.7911	13.3554	13.1431	2.6018	11.3878	5.2116	10.7912	8.7652	7.8753	9.2263	7.6429	7.9512	10.7262	10.5213	7.2424	9.3935	9.0275	7.336	7.974	8.6167	10.8553	9.3387	7.5309	9.3971	7.2181	11.3526	11.6809	10.6186	8.0754	8.6953	8.4077	10.4586	9.1491	8.7726	7.903	9.6807	9.872	7.1737	10.7479	13.6662	10.7235	7.7989	10.2631	11.8679	11.0197	9.8386
TCGA-24-1418-01	8.1527	8.1322	11.0547	9.6724	13.7493	13.0329	5.4342	11.6856	10.0905	10.7658	9.1805	7.6734	9.2715	8.5741	8.3327	10.0379	10.5006	7.3987	9.5874	9.6695	7.9796	7.921	8.9848	11.2698	8.347	6.818	9.8267	7.3063	11.5928	12.0886	10.2236	7.188	6.2445	8.7583	9.8701	10.0335	8.5055	8.5609	9.7438	9.7411	7.4626	10.8774	13.8318	10.7101	8.3164	10.5808	11.3631	10.9354	11.7183
TCGA-24-1842-01	8.289	9.7112	11.3816	9.7254	13.6031	12.9446	2.341	10.5507	6.9144	10.9159	8.7709	7.3695	9.5564	8.0181	9.4737	12.1079	10.2749	7.079	8.9457	10.9783	6.5833	6.0968	9.2526	10.3333	9.3989	7.1632	8.4161	7.5629	10.3185	12.1223	10.5762	8.4819	6.8267	8.4887	8.9809	10.8387	8.7138	8.1845	9.1077	9.212	8.2638	11.6344	14.182	10.6868	9.1471	10.2539	11.3873	10.7569	9.7904
TCGA-29-1781-01	9.1069	8.8517	11.1172	9.3177	12.7348	13.7644	2.1717	8.9559	6.1784	11.2456	9.4955	7.216	10.0353	8.4267	9.1262	10.6529	10.2313	7.2301	9.745	9.4117	7.2329	6.7361	9.0352	10.0272	7.8521	8.4808	8.3377	7.4254	10.6465	12.0651	10.7129	8.0149	6.1341	7.5554	8.9508	9.8826	8.6942	8.7754	10.0162	9.477	7.2287	10.6599	12.8861	9.6639	8.0677	10.3061	11.3242	11.857	9.0206
TCGA-09-1674-01	8.2407	7.5426	11.9398	9.9159	14.2728	14.1201	12.3531	12.0346	11.1561	10.8111	9.1846	7.7656	10.0956	8.6588	8.4283	9.9811	10.8061	7.5197	9.0652	10.0135	7.921	9.037	8.5498	11.3702	8.5102	7.5219	8.7805	7.8136	11.823	12.6792	10.8873	7.3011	9.4569	8.2915	11.8254	9.8158	7.6935	8.8425	10.4095	8.7077	7.9676	10.9052	13.0718	10.8074	8.2679	11.4066	11.3717	11.1075	10.8051
TCGA-24-1436-01	8.037	8.115	11.1599	9.7875	13.2482	12.5947	2.8344	11.7159	6.4111	11.2876	8.5667	8.1286	9.6775	7.9963	9.3198	9.9641	10.1882	7.1406	9.5857	10.1843	8.1043	7.1172	9.327	10.9316	8.9013	7.3519	9.4841	7.1997	10.8269	11.3695	10.2445	7.3519	5.9344	8.7646	9.342	9.4538	9.2804	8.2241	9.2619	9.4043	7.9864	10.1997	13.6209	10.4094	7.7168	10.5674	11.1105	11.385	10.9845
TCGA-36-1575-01	8.0004	7.9567	11.662	9.3289	14.2226	13.078	5.012	8.3617	9.962	9.8487	8.3703	8.3937	9.7673	8.1566	8.1727	11.0048	10.0151	8.2745	9.7969	9.6254	9.2294	8.7885	9.2169	11.2114	9.1213	8.0237	9.3937	7.7837	10.7864	12.1876	10.8625	7.9028	8.6272	8.3366	11.2695	10.7927	8.1214	9.5199	10.0216	9.7764	7.2611	11.1636	13.3805	10.9068	9.1947	11.0877	11.5454	10.7969	10.8479
TCGA-23-1029-01	8.1278	8.4576	10.7799	9.2876	13.5793	13.1298	4.3124	11.1498	4.8648	11.2131	8.6659	7.8787	9.5239	7.9442	8.3708	10.9798	10.5963	7.2059	10.2653	9.6811	7.7537	7.5057	9.4865	10.5765	8.8037	8.1929	9.1831	7.4412	11.6119	11.7468	10.6738	7.4302	7.9538	8.507	10.3997	10.1235	8.6338	8.1992	9.9988	8.8016	8.4535	10.2505	14.4136	10.6458	8.3577	10.6347	11.3919	11.252	10.1464
TCGA-24-1469-01	7.3595	9.0086	11.2492	9.2694	13.6943	13.137	7.5507	11.0786	9.1761	10.323	9.6718	8.4182	9.1753	8.3064	8.0093	11.191	11.3342	7.6373	9.5572	9.4405	8.434	8.073	8.4968	11.7333	8.9074	8.1417	8.9703	7.3595	11.499	12.3689	10.4402	7.5449	7.6618	8.8131	10.1229	9.9099	8.3975	8.2232	9.6416	9.5658	7.203	10.9362	13.89	10.817	9.2633	11.0331	11.0524	10.9595	10.8052
TCGA-59-2352-01	8.549	7.6434	11.9587	10.4145	12.8548	13.0786	4.6622	10.9584	4.7165	9.9777	9.0844	8.4581	9.5931	8.1819	7.6328	10.3309	9.7118	7.2729	9.241	9.3525	7.6815	8.1649	9.4491	11.3108	9.1188	7.515	8.7084	7.1796	11.4278	11.6248	10.8554	7.4721	8.2035	8.7135	10.3589	10.3276	8.3266	8.2	9.7684	9.4521	7.1892	10.6966	13.8968	10.465	8.11	10.6987	11.03	10.9034	10.3155
TCGA-09-1659-01	8.5607	8.366	10.7573	9.3506	12.5032	13.8252	5.8045	9.5899	6.2234	9.497	9.558	6.991	10.9971	7.9898	8.2493	9.4248	10.0853	7.5948	9.5247	10.5067	7.8714	7.9413	9.7528	11.7815	8.6251	8.3341	7.9152	7.2895	10.1775	12.5291	10.1001	8.2378	6.1762	8.0908	9.2306	8.8142	9.3647	8.5053	9.4679	9.8587	7.9176	10.626	13.1111	10.1477	8.8745	10.5162	10.4149	10.5225	9.4374
TCGA-WR-A838-01	9.0363	8.4421	11.2952	9.4264	13.5996	13.3787	4.2238	10.5486	8.8287	9.9471	9.3511	8.5526	10.1911	8.9868	9.4255	10.6876	10.1633	7.1029	10.0275	10.287	8.5075	8.6675	9.1043	10.9444	9.7856	7.971	10.374	8.468	11.6394	12.3863	11.8364	7.6113	8.3067	9.7028	10.6421	9.7474	9.8549	9.1809	9.3305	9.3987	8.6119	11.1011	13.6222	11.0596	9.4724	10.5107	11.8735	10.3786	12.3176
TCGA-24-1928-01	7.9707	8.9091	10.9986	10.368	13.6944	12.4546	2.8602	8.9514	6.6263	9.7244	8.4207	7.3792	9.1632	7.1409	8.4357	10.8737	10.2546	7.1591	9.4921	9.4218	7.6386	7.7507	10.1953	11.0799	9.2071	7.3452	9.2086	7.1829	10.8937	11.4966	9.2919	8.1986	6.4407	8.6954	9.7541	9.8246	8.6943	8.4252	8.9304	9.3096	8.1434	10.4929	13.3901	10.6257	9.1124	11.4806	11.1921	10.3903	10.798
TCGA-61-1721-01	8.2057	8.2724	10.9038	10.8344	12.8725	13.1623	0	6.894	2.5517	10.3612	8.039	8.2865	8.9104	8.2865	7.858	9.6314	9.2884	7.3353	8.6863	8.5385	7.2046	6.3333	9.6446	11.1095	7.2799	7.677	7.9389	6.7548	10.9846	12.5182	10.0809	8.0323	7.3781	8.9179	8.699	10.0398	8.5361	7.8151	9.6291	9.0495	6.4976	10.7371	13.1364	10.7324	8.7488	9.8236	10.2388	10.9774	10.5497
TCGA-24-1847-01	7.5891	8.4157	11.1157	9.2832	12.6017	12.6811	0.4836	11.2833	4.0815	10.7464	9.0452	7.2698	9.5087	7.484	7.6099	10.3759	10.5762	7.3138	8.7978	9.2814	7.0005	7.779	8.5023	10.6852	8.4408	8.2929	8.7783	7.0005	11.149	11.5478	10.0692	8.0414	6.8139	7.8278	9.3115	9.6241	8.5383	8.1842	9.4584	8.7625	7.6158	10.2251	12.9209	10.0622	8.2119	10.7915	11.0192	11.3938	10.4037
TCGA-57-1583-01	8.6096	8.147	11.2182	10.5942	13.3583	13.436	2.7398	8.2987	5.2944	9.8549	8.9951	8.1907	9.7874	7.6881	9.2825	10.7319	10.6743	7.9622	8.7367	9.5168	7.7324	8.0118	8.7457	11.0763	9.6855	7.1825	9.2142	7.2379	10.951	12.3182	11.3219	7.9313	8.1547	8.1237	9.6162	10.2367	9.5873	8.7128	9.7414	9.5895	8.6793	9.8783	15.1757	10.6679	8.4625	10.7929	11.277	10.6041	10.7422
TCGA-29-1776-01	8.8462	8.4534	10.9556	9.5535	12.6321	13.5963	1.3195	11.1518	4.6109	11.2578	9.1821	7.3492	9.4311	7.6825	8.4327	10.4477	10.0628	7.3623	9.3754	9.9882	7.0782	7.7839	9.4828	11.2082	8.2487	8.607	8.4859	7.6471	11.0495	12.2985	10.282	7.3492	6.4879	7.9733	9.5535	10.3089	10.1514	8.2097	10.0553	9.9647	8.1045	9.9081	14.056	10.618	8.0072	10.4727	11.7786	9.9925	9.7307
TCGA-5X-AA5U-01	7.5218	8.1388	11.545	10.4607	13.792	12.6709	3.9539	11.9345	4.0059	10.8385	8.4421	7.5723	9.7147	9.415	8.7518	10.8434	10.686	7.4923	9.9006	9.063	8.2507	9.2149	9.6337	11.6048	9.559	7.369	9.392	9.3951	12.0893	11.6477	11.907	7.2768	9.0444	9.5159	11.1484	10.2147	8.7792	8.8354	9.6734	8.5717	8.9364	9.6592	12.9893	10.6187	9.5109	10.7119	11.7974	11.1081	12.5292
TCGA-25-2397-01	6.7531	8.1183	11.4528	9.7568	13.9034	12.863	5.954	9.1172	4.4627	10.7792	8.0047	8.0288	9.8441	7.9647	8.4161	9.6503	10.3379	7.1429	9.9837	9.6942	7.6215	8.5215	10.2253	9.6219	8.4364	8.2799	9.8842	7.1648	11.0741	11.5959	9.9952	7.2745	6.7017	8.5999	9.5238	8.9029	8.6969	8.5474	9.5624	9.8932	7.8343	10.4378	14.6344	10.2549	9.3135	10.7222	11.4964	10.7167	9.7295
TCGA-09-2056-01	8.126	8.8567	11.0803	9.7011	12.8564	13.6507	0.7977	9.0876	4.879	9.9071	9.6175	6.6798	9.2044	8.0556	7.7291	9.8785	10.5456	7.7037	10.3776	9.9545	7.4257	8.0416	8.69	10.8129	8.1894	7.5839	9.2521	6.4855	10.9121	12.253	9.7252	8.9119	6.0679	7.3395	7.8881	9.7777	8.4415	9.3829	10.9074	9.8914	7.1462	10.7117	13.8817	9.9561	8.1912	9.97	10.5431	10.4631	9.4029
TCGA-25-1627-01	8.054	8.0096	11.7875	9.906	13.3819	13.0781	7.2384	11.3919	5.6724	10.8258	9.0631	7.9285	9.2925	8.7054	7.267	10.5312	10.8046	7.8082	9.7359	9.9492	8.0721	8.0882	9.0802	11.1333	9.2623	6.9284	9.2528	7.5043	11.6927	11.2009	10.4567	7.5895	7.1389	8.4907	10.2733	9.741	8.8094	7.6845	9.5449	9.6182	7.6511	10.5164	13.6837	10.3789	8.4345	10.991	10.6652	11.3899	10.483
TCGA-25-1323-01	8.4967	8.557	11.2918	9.8149	13.3958	13.2868	9.9186	12.1671	10.2413	10.3886	8.6378	7.7276	10.0295	8.386	8.2661	9.9675	9.7296	7.7134	9.4669	9.8082	7.45	7.4081	9.8169	11.2751	9.3946	7.9482	9.9866	7.3576	11.3036	11.9101	10.4091	7.5073	8.4596	8.998	10.7474	9.642	8.8881	8.9397	10.2527	9.1198	8.7524	10.406	14.3419	10.2738	8.1331	11.8351	11.2536	11.2412	11.338
TCGA-25-2042-01	7.4907	8.3513	11.2535	10.3638	12.6541	12.5121	2.8186	10.4939	6.9483	10.5004	7.7499	7.5671	8.6395	6.9264	7.8953	10.2548	10.5938	7.2553	8.8093	7.7183	6.2565	7.6597	8.8316	10.1522	7.796	6.8872	8.776	7.9177	11.5977	11.2787	9.8563	7.4021	7.0932	9.3418	10.4595	9.8002	7.9452	7.7348	8.5328	9.1219	8.0196	10.3911	13.1745	10.3654	8.9436	10.6998	10.9404	11.5359	11.4188
TCGA-3P-A9WA-01	8.0029	9.0957	12.155	9.5048	13.8689	12.459	2.0433	11.0916	6.1812	10.7652	8.4638	7.5607	10.1006	8.5187	8.5833	9.6538	10.0232	7.7249	9.6434	10.3136	7.7318	7.8552	8.1084	11.3586	9.6438	7.2069	9.8024	8.4824	11.9334	11.1308	10.7554	7.064	6.6396	8.9513	10.1319	10.4533	10.0441	8.4448	9.1146	9.7706	7.6922	10.0395	12.7391	10.1781	9.0163	11.4161	11.071	10.9299	11.269
TCGA-61-2000-01	8.6762	8.5537	10.9032	8.6204	13.372	13.1782	2.5569	9.9144	6.6506	10.9312	8.2785	7.2477	9.1909	8.4513	9.0078	11.114	10.2541	7.1061	9.5603	9.0663	7.624	7.4334	8.6589	10.1677	8.5349	8.2535	9.9388	7.2852	11.0583	12.2707	10.1344	8.1125	6.1709	7.7304	9.2967	10.5921	7.9222	9.4836	9.2063	9.8679	7.0395	11.829	13.7951	10.75	8.8277	10.4073	11.1757	10.6845	9.9982
TCGA-13-1512-01	8.9914	8.6549	11.2665	8.9741	13.8647	13.672	2.8262	9.9199	4.3703	10.9226	8.6036	7.3122	9.6695	8.6019	7.6211	10.7437	10.9638	5.8149	9.5887	9.4535	7.8898	6.7147	8.1015	10.9806	8.1259	6.3254	9.0538	7.087	10.1331	12.2611	10.5436	7.4615	6.9406	8.2354	9.089	10.1341	8.2555	7.5646	9.0204	9.8938	6.9624	10.1099	13.6128	10.6259	8.891	10.5921	11.3359	10.9118	11.1359
TCGA-29-1778-01	7.8715	8.7824	11.2275	10.0393	13.6359	12.9356	2.361	11.3814	10.5076	10.9826	8.6986	8.166	9.1222	8.3519	8.7811	10.5628	10.3407	7.2569	9.4936	8.7922	9.2274	8.6816	9.4966	10.6431	9.316	7.577	9.1056	6.5239	11.3607	11.7132	10.6181	8.0784	7.6463	8.8603	10.3819	10.182	9.0957	9.1274	9.132	9.8185	8.6656	10.6743	14.543	10.543	7.5598	10.2549	11.1514	11.1694	10.3602
TCGA-25-1870-01	8.0234	7.9919	11.2978	10.2244	13.5191	13.0636	2.5055	11.9263	7.5045	10.3356	8.684	8.1212	9.3714	7.598	8.9473	10.127	10.4174	7.3641	9.4405	9.5553	7.9946	8.3411	9.8334	11.6756	9.2011	7.552	9.4511	7.3225	11.4084	12.4089	10.7319	7.1762	7.7993	9.1734	10.3829	9.9783	9.2295	8.29	9.7944	8.5625	7.552	10.2468	13.7457	10.9365	8.3902	10.7606	11.2617	10.6452	11.5444
TCGA-25-1329-01	8.4224	7.5516	11.6472	10.512	13.2433	12.4668	1.5591	9.948	4.5041	11.4258	8.6442	7.4474	9.741	8.1461	8.1727	10.2761	10.5841	6.5741	9.1779	9.1485	8.3381	7.1327	9.4793	11.6001	8.6341	6.595	8.9166	7.1888	11.619	12.0603	10.3618	7.7171	5.984	8.3418	9.5339	10.1201	9.0535	8.5244	8.7909	9.6398	8.6591	10.0266	12.8362	10.6238	9.481	11.218	11.108	11.9412	10.8493
TCGA-61-1918-01	8.0837	8.6446	11.0759	9.9549	13.4872	13.0092	1.9543	10.8479	7.2384	10.7847	8.386	7.7592	10.0658	8.0887	8.6854	10.7328	10.5001	7.431	9.7812	9.4585	7.4149	7.7719	9.8532	10.8765	8.8046	8.1411	8.4228	7.7006	11.0143	11.9296	10.3198	8.6446	7.3903	8.3984	10.1802	9.8584	9.8161	8.4806	10.0355	9.6471	8.2609	9.5782	14.4274	10.5289	8.9543	10.5609	11.099	10.6895	9.6358
TCGA-24-1548-01	7.4406	8.6554	11.4299	9.7246	13.2147	12.8195	7.8432	7.6857	10.4403	10.0563	8.7868	8.0072	9.1395	8.0769	9.5025	11.11	9.9969	7.6488	9.8279	9.9868	8.1312	8.1653	9.5807	10.1836	9.6498	7.7551	10.5407	8.0384	11.0351	11.8835	10.1522	8.0653	7.8794	8.4056	10.2842	9.4757	8.6391	8.5641	9.988	9.1746	7.5327	10.6788	13.3666	10.2902	8.6554	11.1933	11.5799	10.4972	9.5008
TCGA-24-2293-01	8.0131	8.2821	11.0334	10.3263	13.5876	12.512	5.4558	10.5264	6.2946	10.0879	8.1754	7.798	9.1729	7.2381	7.767	10.509	10.6669	7.2267	9.3383	9.3926	6.8514	6.8365	9.3257	10.7795	8.5308	7.2353	8.8958	7.4482	11.143	11.3427	10.0586	7.8451	6.5159	9.09	10.1519	9.4002	8.5751	7.8946	9.2238	8.686	8.2642	10.061	13.1614	10.1695	8.8596	10.5728	11.1351	10.7404	11.1449
TCGA-20-1685-01	8.0358	8.0623	11.3027	9.8183	13.5224	13.0927	4.8109	11.2002	6.2603	11.1558	9.3661	7.5309	9.8857	8.0585	9.0758	11.1787	10.7563	7.5051	10.3946	9.6738	7.6133	8.1636	9.1546	10.8768	9.8735	8.4584	10.1995	8.4335	11.5154	12.1787	10.6049	7.7483	6.8835	8.6918	10.2412	10.2571	9.0261	7.9959	10.1327	9.312	8.6813	10.3069	14.199	10.616	8.9362	10.4991	11.5598	11.3166	9.6432
TCGA-29-1701-01	9.0327	8.8864	10.1799	8.41	12.2554	13.8671	2.3448	9.3538	8.1603	9.9563	9.1383	8.1396	9.767	8.2232	8.0143	9.6087	9.1265	8.1883	9.7307	9.0186	7.9971	8.1079	8.3882	10.6547	8.2905	8.3594	8.4568	6.9292	10.27	12.3177	9.15	9.0242	6.5981	8.2281	8.1908	9.3046	8.262	8.4368	9.9637	10.6483	7.3367	11.4038	13.7215	10.5037	7.6133	10.6524	11.1693	11.1216	9.2573
TCGA-25-1626-01	7.5238	8.1557	11.2885	10.5873	13.0059	12.2624	6.8593	10.7143	9.398	9.936	8.2992	8.0113	8.5649	7.6321	8.3112	9.9793	9.9841	7.2582	9.2751	9.0522	7.0105	7.3939	9.5224	10.5391	8.4453	7.2794	8.7536	7.1512	11.2105	11.3769	10.1023	7.2002	7.5818	9.0532	10.8467	9.6573	8.467	8.1115	9.5783	8.8044	7.6294	10.2464	13.1456	10.138	8.7371	10.7517	10.8617	10.7621	11.1858
TCGA-24-1567-01	8.8815	8.3338	11.0932	10.5759	13.2777	13.1135	6.6976	8.8527	9.1451	10.3199	8.6554	7.8311	8.7397	8.6644	8.5628	11.3352	10.3248	7.0683	9.3403	9.0173	7.6931	6.6521	9.869	11.7397	8.7021	7.481	8.3717	7.6214	11.5377	11.9573	10.9517	7.0953	7.8868	8.4193	11.097	10.645	9.3363	8.2886	10.0353	10.3661	7.2829	10.2431	14.7287	10.2255	7.9798	11.6857	10.5228	10.861	10.1593
TCGA-29-1761-01	9.1175	9.1985	10.455	9.4401	12.7985	13.648	3.8636	9.5736	7.4094	9.6902	9.2951	6.8831	9.2224	8.4819	8.4052	10.0691	10.4306	7.5842	9.7505	9.426	6.3233	8.0591	9.6388	10.7937	8.5975	7.5058	10.3654	6.932	10.2096	12.347	9.9283	8.9861	6.387	7.6523	8.6825	9.7051	9.2074	9.3649	9.0783	10.5837	7.0645	11.7352	14.4721	10.1021	8.4946	11.506	10.79	10.5163	10.1268
TCGA-24-1428-01	8.1614	8.2343	11.5343	9.134	13.0412	12.9762	1.8232	10.1517	7.928	9.6566	9.1107	7.0383	9.6747	9.2102	8.9508	10.3029	11.0197	7.3334	9.1794	10.2866	7.5626	8.54	8.4915	10.7006	9.3686	7.3268	9.2006	7.3886	12.0331	12.0609	9.5004	7.3819	5.3859	7.7496	9.4574	9.4433	9.8981	7.9517	9.2025	9.1876	8.7755	10.3815	13.629	10.4344	8.4185	10.6849	10.5501	10.1823	9.4805
TCGA-13-1411-01	7.6579	7.6382	11.089	9.9702	13.5334	12.8786	4.558	11.4896	5.7265	10.2756	8.1287	8.1074	9.6777	8.4167	8.3367	9.7914	10.4751	7.2806	9.6058	9.4154	7.2223	7.3396	9.4404	10.9384	8.0227	7.1268	9.3321	7.0395	11.2636	11.2853	10.107	7.3697	5.9819	9.0565	10.2291	9.9844	8.6396	7.2561	9.4762	9.0037	7.6432	10.3283	13.3848	10.2209	8.034	10.6338	11.0535	11.2465	10.9682
TCGA-13-0730-01	8.2753	9.062	10.8182	9.4637	12.9351	13.4794	6.2664	11.6989	9.5064	9.9601	8.8889	6.84	10.5311	7.4378	8.1017	10.5533	10.1894	6.5567	9.1372	10.524	7.8593	8.2867	9.0443	11.7766	9.457	7.1615	9.158	7.1697	11.0843	11.9959	8.9449	8.0537	8.6069	8.7006	10.2536	8.8511	9.2422	8.4452	9.3759	9.9578	6.6882	10.7177	13.5103	9.8546	7.8593	11.4046	10.5666	10.5973	10.1433
TCGA-09-1670-01	7.6454	8.2327	10.7512	9.6855	13.4125	13.0608	5.1458	10.6149	5.1052	11.1794	8.8791	7.9977	9.6124	7.9734	9.405	10.4513	10.6855	7.7567	10.2514	10.0803	8.1183	7.5427	9.6745	10.5798	9.5073	8.1651	9.6906	8.0575	10.7553	11.6252	10.6649	7.5171	7.0015	8.4685	10.1822	9.5997	9.2676	8.8581	10.2397	9.0187	8.5464	9.7167	14.2367	10.2036	8.2009	10.552	11.1879	11.2792	10.256
TCGA-61-2002-01	8.0593	8.1155	11.0047	10.0665	13.0473	12.9178	6.5065	11.0975	7.1043	10.4264	9.2543	8.0137	9.6659	7.5347	8.1185	9.6945	9.9606	6.4271	9.8761	9.6835	7.0709	7.5099	9.5598	10.0067	8.9294	9.1114	8.6782	6.6858	10.7678	11.9076	10.0271	7.9145	5.4485	8.3194	9.3922	10.1015	9.104	8.572	10.2115	9.4694	8.2841	10.2615	13.5986	9.956	8.256	10.0803	11.0008	10.8259	9.6915
TCGA-09-0367-01	8.0307	8.9572	10.744	9.5812	12.8959	13.8503	2.8785	8.6131	4.3565	10.424	9.619	7.133	9.4168	7.4167	7.5367	10.2417	10.3107	6.8332	9.7246	11.1112	7.8439	8.0424	9.6337	10.9188	8.1961	8.1213	8.1366	7.5001	10.5779	11.8486	9.6596	8	4.9577	8.4825	8.7781	8.8553	8.807	9.1965	8.8165	10.0219	8.7328	9.8948	13.8644	10.0801	8.0213	10.5373	10.8779	10.4079	9.4796
TCGA-29-1705-01	8.3775	8.895	10.8553	9.6448	13.3179	12.9987	1.2732	8.4509	5.2283	10.8959	8.6383	7.4825	9.6589	8.274	7.1817	10.5749	10.2927	7.3123	9.11	9.9524	7.1711	7.3665	9.1128	11.5243	9.1192	7.1604	9.4467	6.5186	11.4667	11.9347	10.4309	8.0912	6.9778	8.0319	10.0915	9.8961	9.687	8.2994	9.8409	10.2858	7.8467	9.7495	13.9227	10.1348	7.9557	11.0849	11.2735	10.1193	10.7824
TCGA-24-2033-01	7.8527	8.6142	11.1011	9.7669	12.9316	12.8461	3.6735	11.1464	6.7468	11.0586	9.1842	8.1024	9.3393	8.1315	8.6925	10.2294	9.6114	7.7957	9.2266	9.5566	7.5068	8.7924	8.9412	11.0871	9.0745	8.274	9.5142	7.7847	11.0147	12.0434	10.5182	7.6424	6.8058	9.3205	10.0001	9.3205	9.3629	8.756	9.7312	9.4135	8.0757	10.5154	13.7173	10.1822	8.3453	11.2342	11.2173	11.5902	10.4249
TCGA-10-0928-01	8.2837	7.6767	10.7115	9.5523	13.1622	13.468	7.5779	11.9338	7.5355	10.6324	8.6424	7.3844	10.0163	7.5733	8.4502	10.4804	10.3134	5.6674	9.1578	9.8299	6.7304	7.7486	10.1291	9.4043	8.4804	6.9898	9.3672	6.9687	11.5142	12.3069	10.706	7.2968	6.5715	8.0658	10.3272	9.5212	8.788	7.7197	9.8425	9.891	6.3717	9.8053	13.2581	10.2773	8.5123	10.7044	10.8218	10.78	10.4673
TCGA-25-1623-01	7.8241	8.416	11.1527	10.2081	12.9336	12.6218	10.579	11.5769	8.9371	10.5052	8.4045	7.8892	9.381	7.6516	8.791	11.0678	10.3637	6.3413	10.4496	10.1958	7.5056	5.692	8.5501	11.2288	9.1932	7.533	9.8757	7.484	10.8385	11.6202	10.7463	7.8068	7.1987	8.8308	10.3889	9.5302	9.0266	8.278	9.6117	8.9963	8.0197	10.8588	13.9054	9.8469	8.5276	10.3492	10.7923	10.9925	10.5094
TCGA-24-1434-01	8.149	8.5426	11.1274	9.8053	13.1429	12.68	4.604	10.9421	6.4023	10.5071	8.3579	8.2211	9.0932	8.3947	7.9531	10.4018	10.7359	7.2605	9.5348	8.6842	7.4966	8.2167	9.4673	11.3333	8.4889	8.1734	9.0542	6.9712	11.2917	11.527	10.4385	7.8203	5.5369	9.5436	9.4505	9.8179	8.4693	8.3435	9.4291	9.5999	7.6888	10.5719	13.4875	10.3559	8.5438	10.5435	11.2002	11.1363	10.661
TCGA-31-1950-01	7.4148	7.9889	10.9247	8.6562	13.4927	12.4184	2.3947	11.3351	9.3903	10.1187	8.8395	7.3472	9.6906	7.7047	7.2156	10.7769	9.8777	6.9225	9.6165	9.7855	8.5178	7.7835	9.3602	11.7347	8.9178	7.7071	9.3247	7.2087	11.0582	11.5638	9.9046	7.9355	4.9782	7.7169	9.5074	10.8823	8.4637	8.3314	9.1172	8.9168	7.4591	10.3556	13.3062	10.3002	8.1705	11.6891	11.4082	10.5225	10.5229
TCGA-OY-A56Q-01	6.8112	6.8026	10.7729	10.4927	13.5884	12.3909	6.8534	12.1651	3.459	11.3214	8.9371	7.6191	9.4918	8.1761	9.8096	10.4569	10.0316	7.7465	9.9044	9.6843	8.087	8.1236	10.0719	11.65	9.3079	7.1594	9.8419	7.6093	11.9619	11.3551	10.7969	7.3976	9.3839	8.944	10.1159	11.062	8.4103	9.0525	9.9104	9.1852	8.115	10.174	12.4354	10.7362	7.2122	9.6464	11.0806	11.1403	12.0905
TCGA-20-1684-01	8.8871	9.0191	11.2847	10.3297	14.0822	13.3147	6.4959	11.7242	9.8937	10.6791	9.5008	8.1389	9.7262	8.2279	9.135	11.5976	10.69	8.2406	10.2161	9.7805	7.3185	7.9295	8.5386	11.0673	9.0305	7.9508	9.6195	7.4958	11.6123	12.446	10.073	8.1901	7.6604	8.3753	9.8151	10.2284	8.7279	9.2318	10.7514	9.164	7.7973	10.7896	14.3089	10.7424	8.812	10.2729	11.6275	10.2181	11.2136
TCGA-24-1558-01	8.0878	8.521	11.2297	9.8092	13.3105	12.7683	7.2914	8.3793	9.4077	10.4931	8.2382	7.6576	9.3968	8.654	8.2099	10.0901	10.0692	6.503	9.7979	9.7341	6.4579	9.2954	9.4172	10.9787	9.36	8.1852	9.4059	7.2283	11.7128	11.6455	11.2943	7.2991	9.2425	8.5341	10.7962	9.5735	9.1232	7.9773	9.8074	9.0687	8.2647	9.9662	13.801	9.8785	7.4287	11.4714	11.3836	11.3347	10.0875
TCGA-25-2399-01	8.3219	8.5461	10.5765	9.429	13.1764	12.9509	3.9527	11.5804	7.4033	10.5535	9.0713	8.2188	9.7987	8.1608	8.6463	10.992	10.3694	7.2545	9.7243	9.3784	7.6262	8.1221	9.2535	10.7638	9.2197	8.1256	9.7825	7.9314	11.1473	11.7983	10.5331	7.9756	6.1707	9.3008	10.4207	9.9336	8.8627	7.6725	9.4534	9.2849	8.454	10.5578	13.3423	10.5046	9.1443	10.4084	11.3026	11.1503	10.0119
TCGA-59-A5PD-01	7.7879	8.087	12.0669	9.2144	14.3491	13.0404	7.9991	12.8774	4.7901	11.0724	8.7424	7.4407	9.2328	8.1453	8.9765	10.6545	11.9575	6.8447	9.3665	10.0508	7.2924	7.3498	9.3605	11.2029	9.4414	7.1973	9.7443	8.5941	11.5775	11.7935	10.9219	7.3605	7.7859	9.4382	10.6811	10.1418	9.2952	8.4922	9.7118	10.1879	8.2695	10.0094	12.3629	10.923	7.4656	11.1035	12.0773	10.7644	11.6188
TCGA-25-1628-01	8.0409	8.1789	11.1844	10.1886	13.5198	12.8751	6.5481	11.5088	9.7763	10.7697	8.2795	8.0188	9.6266	8.5305	8.1942	10.5655	10.0751	6.9072	9.1209	9.3813	7.8092	7.9736	8.969	10.9951	8.2286	7.2712	9.4495	7.3924	11.3881	11.8358	10.5054	7.7216	8.0136	8.9358	11.0977	9.9316	8.9672	8.92	9.6698	9.405	7.5115	10.5818	12.4231	10.3925	8.7576	10.8051	11.1628	11.5113	10.6714
TCGA-61-2109-01	7.1168	9.2714	10.8027	9.9902	13.0447	12.9687	4.0231	12.5708	10.4062	11.4492	8.9936	8.2604	10.1197	6.9818	7.8021	11.0675	10.1633	7.2032	10.0647	9.9216	7.799	7.03	9.2913	10.2995	8.4958	8.1796	9.2869	8.2671	10.4494	11.8751	9.4274	7.5093	6.2899	7.7583	10.5202	9.6093	10.2204	8.8501	10.2585	9.3807	8.8609	9.7349	14.534	9.9725	8.6646	10.2484	11.3265	10.7344	10.7108
TCGA-61-1724-01	7.7627	8.7852	11.8784	9.7347	12.6907	12.9911	3.6711	6.7542	5.7236	11.1701	8.4813	7.7735	9.9005	8.7615	8.863	10.8439	11.2689	7.5252	10.1255	9.6371	7.5305	8.1939	8.9407	10.4577	8.3903	7.0487	9.0171	6.9187	11.6198	11.2822	10.7107	7.2782	6.4114	8.8386	9.6836	10.4878	8.2444	8.3074	9.4747	10.4364	8.1498	10.0919	13.804	10.311	8.606	11.609	11.1966	11.3054	9.7566
TCGA-09-2054-01	9.0045	8.181	11.2658	10.2126	13.7663	13.398	7.4252	11.6772	11.7825	10.1039	8.4414	7.0207	9.9738	9.9853	8.2622	10.8871	9.8948	6.7093	9.1539	9.4495	7.3089	7.3713	9.1503	10.756	7.9994	7.5863	8.936	8.3638	10.6278	12.4864	11.4005	7.2767	9.4055	8.3044	11.0617	10.1383	8.6292	8.8582	9.659	8.5772	8.1529	10.5382	13.4999	10.4968	8.3821	10.8775	11.1105	10.9261	10.5981
TCGA-57-1584-01	7.9254	8.5895	11.0624	9.2182	12.9311	12.9901	0.9025	10.5259	4.6879	11.3697	9.1303	7.4678	9.9334	7.8567	8.07	10.9234	10.6241	7.2829	10.2518	9.8356	7.2544	7.2949	9.4248	10.6431	8.3492	8.6563	9.1743	7.4536	11.272	11.4032	10.2264	7.4784	6.5073	8.0747	9.2276	9.699	9.1325	8.5055	9.7932	8.9732	8.1137	9.5046	13.8161	10.0507	8.1583	10.4419	10.6218	11.1962	9.8615
TCGA-36-1570-01	8.7614	8.7275	11.3315	9.9676	13.6107	12.9396	0.9381	9.2844	3.5467	11.2302	8.6452	7.8007	10.2313	8.1328	8.293	11.0857	10.3329	7.1285	9.7356	10.0023	7.306	8.2092	9.1644	10.8569	8.7013	6.9618	8.6594	7.3498	10.9931	12.0732	10.4842	7.6619	5.6218	8.2916	9.4204	10.2503	9.4962	7.8895	10.155	9.7551	7.474	9.5963	13.6956	10.5164	8.4398	10.3157	11.0869	11.6154	10.1083
TCGA-24-0975-01	7.4972	8.5741	10.974	10.3471	13.2526	12.7591	7.1151	10.6571	8.5079	10.5353	9.1792	7.1199	7.9436	7.3456	8.0306	10.3739	10.2421	6.5378	8.6556	9.4669	6.6146	5.8647	9.2476	11.1192	7.5045	8.0584	8.5635	6.2445	11.7657	11.7398	10.5218	6.7068	6.1632	8.1736	9.9197	8.9995	10.4682	7.4278	10.4559	9.4403	6.9417	9.8186	14.6682	9.9804	8.7218	10.3889	10.2497	10.9908	11.7009
TCGA-61-2113-01	8.5463	7.5991	11.1002	9.5961	13.8708	12.5122	7.9028	12.1165	10.694	10.6338	8.2057	7.8249	9.3166	8.4062	8.0584	10.379	10.4732	6.8961	9.5081	9.4745	7.7542	7.7402	8.789	10.5991	8.8217	7.4281	9.3495	7.5023	11.0319	11.6392	10.8129	7.4714	6.8961	9.2602	10.5206	9.134	9.0717	8.0692	8.6678	9.1633	8.0355	10.4398	13.1153	9.9759	9.0613	10.9739	11.2409	10.9889	10.3523
TCGA-24-1474-01	8.1629	7.6365	11.6427	9.7758	14.0816	13.3445	2.4719	11.0961	12.0661	10.6084	8.2358	8.3093	10.0792	8.1916	8.8245	9.1573	10.8257	7.9082	9.9986	9.4503	6.4497	8.3714	9.3181	11.0802	8.5038	8.1506	9.7802	8.1781	11.9447	12.3935	10.3042	7.503	8.1659	9.9357	10.7259	9.6294	7.8563	8.1922	9.3215	9.7547	8.1871	11.1901	13.5695	10.7367	8.7472	10.9796	11.7944	10.6129	9.5644
TCGA-59-2350-01	8.585	9.0508	11.1563	9.2803	13.6831	13.0898	4.5937	10.0621	7.8654	10.3743	9.1882	7.52	9.976	7.3815	8.4483	11.0619	10.5456	6.9124	9.6736	10.1693	7.3522	7.0929	9.4843	10.1842	8.4124	8.004	8.9477	7.8906	11.4998	11.7364	9.2057	7.0529	7.0569	7.922	10.4568	8.7642	8.8841	8.766	9.9369	9.6103	8.3092	9.8137	14.2571	9.9413	9.2795	10.3897	11.7027	10.7112	9.9829
TCGA-31-1951-01	9.0279	8.2841	11.2133	9.5178	13.508	12.5384	4.199	6.5174	4.8736	10.5582	8.3869	8.2106	8.8482	8.3049	8.3305	10.7872	10.7054	7.318	9.5362	9.2008	7.0609	7.877	9.2703	10.4745	8.7054	7.7461	8.5998	7.4701	11.2257	11.4287	10.5186	7.7812	5.8675	9.621	10.1549	8.8159	9.7713	7.2706	9.4066	9.3299	8.0818	10.0601	12.9152	10.7264	9.4632	11.0925	11.3046	11.6412	11.3669
TCGA-36-1574-01	7.675	7.8811	10.6754	9.9239	12.9534	13.5073	2.8767	9.9984	4.7574	10.5944	9.0615	7.0758	10.0059	8.9799	8.4998	10.8193	10.0365	7.6173	9.8132	9.0687	7.1624	7.8647	9.3313	10.6274	8.2378	7.8954	9.1327	6.7883	11.1612	11.9283	10.2218	7.3601	6.2055	8.2662	7.8585	9.8862	7.9684	8.2147	9.4288	10.5616	7.59	10.1941	13.177	10.0268	7.9875	10.276	11.0101	11.2643	9.5629
TCGA-36-1571-01	7.4603	8.3395	11.7459	9.3087	13.4356	13.8188	6.8422	10.549	3.4889	11.4151	9.2766	8.0602	12.3476	8.9073	8.7417	10.9457	10.6848	6.9613	9.9062	9.6098	8.3723	8.1015	9.0423	11.8301	9.4206	6.6147	9.7802	7.2648	11.1968	11.9079	10.9215	7.5749	8.6798	8.1463	10.2311	9.6758	8.6208	8.9326	9.9723	9.1311	8.9026	9.8154	13.569	10.2937	9.1501	9.8193	11.1892	11.4905	10.5724
TCGA-29-1702-01	8.4618	8.2604	10.8443	9.738	13.1586	13.173	3.477	11.405	6.7666	10.9149	10.0332	8.5337	9.7165	8.6953	8.3597	9.8165	9.4042	7.5506	9.1906	8.9259	8.0872	8.3822	8.9405	11.4343	8.1617	8.8955	8.4301	7.1791	11.4657	11.9165	10.5687	8.0212	7.3522	9.199	10.3504	9.6935	9.3771	9.1443	9.2111	9.6318	6.6963	11.7337	13.8592	10.8238	7.8387	10.5166	11.4414	11.6279	10.8502
TCGA-57-1582-01	8.2177	8.3004	11.6708	9.8386	13.4445	13.2698	2.8339	11.7006	9.4098	11.3314	9.7578	8.0297	10.3015	7.4852	9.3976	10.8977	10.8737	7.6291	9.6094	9.683	8.5299	6.2438	8.9551	11.2057	9.091	7.3545	9.9144	7.3106	11.5615	12.0825	10.6066	8.0046	6.4669	8.4223	10.2551	10.6425	9.1617	7.9835	10.2455	10.3331	8.1236	9.9278	12.6858	10.4732	7.34	10.6875	11.3366	11.6645	10.8274
TCGA-36-1580-01	8.2706	8.4938	11.4372	10.2144	13.2632	13.2827	6.8012	11.0536	5.2177	10.7692	8.6976	7.5897	9.4359	7.4093	7.9936	10.6126	10.0027	7.2643	10.1698	10.1532	8.3191	6.4178	9.2442	11.0191	9.0236	7.5553	8.944	6.7363	10.7684	11.3622	9.8305	8.421	6.9002	8.4633	9.2814	10.11	8.9071	8.0133	9.7187	8.835	7.9957	10.3444	13.9925	10.2167	8.5587	10.4633	10.4451	11.084	11.0399
TCGA-29-1770-01	8.2048	8.2193	11.2294	10.212	12.949	12.9592	2.9432	7.1142	2.6333	10.3808	9.2542	7.0428	9.0257	7.7688	8.2584	9.5848	11.3009	7.7761	9.4255	9.4525	6.7508	7.605	9.3279	10.974	8.4	7.8385	8.7778	6.8236	11.5487	12.0258	9.4858	8.3234	5.0102	7.759	8.6488	9.1914	9.1692	8.8811	9.5502	9.5191	6.8093	9.5841	14.3464	10.1893	7.8777	11.0897	11.135	10.6299	10.6514
TCGA-29-1770-02	7.6359	7.9048	10.9126	9.8228	13.6682	12.5367	2.486	7.0533	3.5666	10.6679	9.4188	6.9913	9.9186	7.6142	7.4063	9.9317	11.4891	7.2683	9.6014	9.6002	6.6573	7.0956	9.8291	10.5387	9.3316	8.2484	9.3929	7.8421	11.3829	11.7976	9.8348	7.8421	3.9812	8.2056	9.6063	9.5068	10.0898	8.4027	8.7237	10.0915	7.9856	9.3666	14.0436	10.658	8.541	11.2154	10.8249	10.3901	11.1312
TCGA-36-1581-01	8.7861	7.4258	11.497	9.8029	13.1849	13.0753	2.1874	8.945	4.747	10.0056	8.6325	8.3115	9.8993	8.7356	8.6923	10.0893	10.6543	7.7818	8.9915	9.0463	9.0586	7.8217	9.6621	10.9444	8.7433	7.244	8.3506	8.0161	11.4121	12.1837	10.6829	7.3364	6.7801	9.3412	9.8195	10.3472	9.1509	8.0829	9.219	9.3788	6.3134	10.5371	12.8366	10.4006	8.8092	10.8577	11.1732	11.2154	10.732
TCGA-25-1871-01	8.0941	8.046	11.7837	10.2763	13.7579	13.4204	11.9358	12.4198	5.0692	10.3259	8.774	7.688	11.1631	8.4014	7.8748	10.893	9.3993	7.8621	9.6827	10.1763	7.9762	7.3683	9.561	12.262	9.0712	7.8169	9.4461	7.602	12.1861	12.2551	10.9757	7.7475	9.1374	8.9088	10.8715	11.6684	9.0814	8.2824	9.8533	8.8267	7.4974	11.0241	13.2526	10.7457	8.0913	11.358	10.8551	11.116	12.0181
TCGA-57-1994-01	8.1059	8.1102	11.2568	9.3992	13.4021	12.6045	6.287	11.3594	5.7336	10.4034	9.0774	7.6762	9.471	8.8489	8.7526	11.125	11.2071	7.6084	9.6313	8.8916	8.0404	8.0064	9.4148	11.1716	8.8192	7.1918	8.5618	7.581	10.8018	11.6837	10.9441	7.5437	6.5165	9.1287	10.3552	9.8895	8.7982	7.6222	8.9487	9.6343	7.4626	10.4959	12.7276	11.0344	8.0713	10.8656	11.2743	11.5695	10.8314
TCGA-57-1993-01	8.1468	8.5745	10.0274	9.8872	13.4721	12.5985	7.8763	10.7942	8.6634	10.2413	8.7293	8.1196	9.3561	8.1624	8.8038	11.7947	10.6206	7.2903	9.2176	9.9814	7.0477	8.2402	9.2357	11.1614	9.5199	6.7018	9.5643	7.6193	11.146	11.5208	9.9019	7.7431	6.8247	8.8596	9.5626	9.2986	8.6603	7.5055	9.5859	9.6625	8.9172	10.7653	12.7277	10.437	8.8375	10.8988	11.0542	10.6942	11.1096
TCGA-20-1683-01	8.5032	7.5214	12.6309	10.5041	13.484	12.9532	3.4162	7.8203	7.3039	11.5762	7.7791	8.3467	9.2488	8.6465	8.818	9.7696	10.4541	7.6618	10.1396	9.4935	8.3319	7.0326	9.7284	11.3124	8.3381	6.9349	8.8546	8.4021	11.3432	12.5193	10.22	7.8672	7.6834	9.283	9.3364	9.3383	8.4311	8.4104	10.0786	9.5563	7.8909	10.1648	12.9702	10.4108	9.2081	11.1366	11.2112	11.1109	10.6064
TCGA-36-1577-01	9.6204	7.9105	11.2244	9.3579	12.9327	13.4601	5.8336	11.0726	11.2913	10.5631	9.2053	7.1702	9.9626	8.2833	9.7449	10.1703	9.3146	6.8173	11.2693	9.1413	7.187	7.9239	7.074	11.0375	9.1541	8.5263	9.0915	7.6259	10.7557	12.3163	10.4625	7.7854	7.1417	8.304	10.2371	10.3459	9.8384	8.9436	10.3325	10.5762	8.8158	11.637	14.868	9.5965	7.8711	11.4195	10.6374	11.2074	9.3273
TCGA-24-1564-01	7.6712	7.8444	11.1489	9.6511	13.1779	12.5992	4.5245	10.3342	5.2408	11.0464	7.7724	8.0191	9.3985	7.492	7.7983	10.4301	9.9824	7.1473	9.2343	8.8536	7.7771	7.5871	9.1652	10.592	8.6195	7.568	8.511	8.0191	10.9905	11.2065	9.7893	7.9301	6.9424	9.4387	10.699	9.8667	8.2573	7.8238	10.2643	8.9869	7.4025	10.1603	13.6637	10.2849	8.1623	10.395	10.9052	11.5949	10.0799
TCGA-23-1026-01	8.1984	8.7468	10.6741	9.6672	13.2526	13.2812	2.1741	10.2875	5.9379	10.2176	9.3935	7.6358	9.5677	7.9409	8.3716	10.7093	11.0525	6.556	9.1698	9.6578	7.1085	6.1785	8.7721	10.492	8.4606	8.2381	8.7507	6.8254	11.4858	11.6309	9.7607	8.3944	5.0784	8.2876	8.7289	8.6927	8.9937	7.68	9.547	10.2211	7.7063	10.0259	13.8145	10.2719	8.1487	10.1411	11.2723	10.5123	10.383
TCGA-25-1313-01	8.4448	8.2853	10.8406	9.8458	13.3233	13.2222	3.0106	9.9667	9.1804	10.7994	8.2615	8.764	9.5655	7.5966	8.3902	10.1416	10.4196	7.7979	10.0932	9.3685	7.057	8.1564	8.6218	10.7053	7.5246	7.1315	9.1559	7.8006	10.8842	11.9077	10.0416	7.4586	5.874	9.7327	9.844	10.0281	9.2151	7.8043	10.0178	9.3565	6.9374	10.3618	14.1269	10.7371	8.7535	10.7398	11.0157	11.5939	10.1516
TCGA-24-1544-01	8.1579	8.4644	11.6293	9.8746	13.3365	12.6945	1.6912	11.2156	9.7243	9.6661	8.7794	7.9568	8.8351	7.6287	8.2382	10.1389	10.5289	7.1734	9.2393	9.5847	8.0887	8.8321	8.6142	11.6568	8.9689	7.5394	9.0317	7.1288	10.7409	12.2243	9.7444	7.4441	6.2347	8.1653	9.4129	10.0314	9.6178	9.0101	9.4223	9.4332	7.9782	10.8012	13.5922	10.5383	8.2767	11.2165	11.54	11.3523	10.1903
TCGA-25-2409-01	8.1175	8.6644	10.6591	9.8453	13.3743	13.2271	1.1476	11.1347	3.5776	10.4566	8.3121	8.3926	10.0172	6.9228	7.5897	10.8432	10.123	7.1821	9.2127	9.3895	7.8751	8.3645	9.5018	11.2032	8.6759	8.0791	8.4737	7.1455	10.858	11.8299	9.4274	7.6809	6.8231	8.8683	10.1931	9.659	9.0958	8.2254	8.7605	9.7528	7.7958	9.597	13.3427	10.6483	8.8443	10.9306	11.2382	11.3526	10.5351
TCGA-20-1682-01	8.062	8.0034	11.1601	9.474	13.6588	13.2474	5.9218	7.8458	8.9061	10.5579	9.1202	7.4717	9.5236	6.852	7.4621	10.2872	10.5831	7.0255	9.4079	10.0345	6.8667	7.3724	9.6791	10.7551	8.581	8.4112	8.4725	7.8346	11.1784	11.8273	10.2422	7.7853	7.6263	8.7004	9.1248	10.0942	8.4012	8.7759	9.611	8.5196	6.9991	10.6139	14.2228	10.1143	7.793	9.5724	10.7293	11.2496	9.8195
TCGA-25-1625-01	7.5638	8.5689	10.7223	10.0082	12.8518	12.7635	0	10.2767	7.9702	10.4937	8.9428	7.5346	9.2153	8.3163	7.5001	10.4565	9.9768	7.2544	8.9716	9.373	6.2084	7.2521	9.5939	10.6849	8.2432	8.6466	8.5678	7.3508	11.4117	11.8459	10.2973	6.904	4.5346	8.3071	9.3114	9.5769	9.548	8.338	8.7093	9.5896	8.2208	9.8002	13.6879	10.2228	9.3213	10.4636	11.3925	10.8927	10.8153
TCGA-36-1578-01	8.6122	8.8903	11.9659	9.9765	13.1366	13.1747	4.4822	10.6038	5.0454	9.7703	9.102	8.8472	10.4127	7.9016	8.5857	10.9362	10.6086	7.2947	9.8987	8.4679	7.8166	7.3197	11.0135	10.7884	9.4609	7.8236	9.2802	7.1241	11.0425	12.1988	10.1781	8.5764	5.7721	9.6229	9.0774	11.5612	8.2673	7.5785	9.4553	10.0071	7.4473	11.7706	14.4163	10.5299	8.5764	10.9925	11.4053	10.5658	10.4539
TCGA-61-1728-01	8.4458	8.7346	11.4538	9.8638	13.0292	13.95	4.8652	9.8642	5.9602	10.6365	8.8495	7.8731	12.496	8.4378	8.2307	10.1857	11.4512	7.3508	9.3289	9.7748	7.3607	8.2661	9.2559	11.6355	8.8128	7.38	9.0009	7.1357	11.1135	11.707	10.6231	8.0321	6.1003	8.4617	9.1316	9.9286	9.29	8.3685	10.1532	9.8488	8.1601	10.7343	13.775	10.5424	8.1447	11.5989	11.0694	11.3721	10.2291
TCGA-24-2035-01	7.998	8.3334	10.5913	9.7446	13.0275	12.774	2.4161	10.3514	5.4307	10.5841	8.4833	7.7465	9.1785	7.593	8.4143	10.1771	9.9154	7.3841	8.8164	9.2542	6.9359	6.3495	8.9846	10.5695	7.5459	6.9432	8.77	6.8989	11.2017	11.5763	9.977	7.7424	5.1324	9.2051	9.5955	9.7867	8.8322	7.8748	9.148	9.42	6.681	10.7422	13.3989	10.5887	8.3167	10.2212	10.764	11.24	11.0148
TCGA-24-1430-01	8.2469	8.8967	11.1326	9.5579	13.1916	13.2446	2.492	10.3893	4.8245	10.3952	7.9606	7.6156	10.0543	7.7315	8.9119	10.7893	10.1058	7.4134	9.407	9.5204	7.7142	8.7704	9.2693	12.239	9.0419	8.0179	9.5336	6.6474	11.782	12.3624	10.7845	6.813	7.2316	8.7787	10.6962	10.4082	9.6894	8.2493	10.0497	9.8105	6.9221	10.0797	14.1558	10.7693	7.0188	10.2099	11.3489	11.5071	10.9513
TCGA-13-1405-01	7.4858	8.6207	10.9382	9.65	13.7507	12.691	1.5375	9.8038	6.7785	11.1683	7.4678	7.8808	8.9297	7.652	7.6565	10.3699	9.9849	6.9212	9.2675	8.6472	7.4285	8.2845	8.9764	10.8904	8.1396	7.3688	8.5084	7.3688	11.5539	11.7115	9.3939	8.1396	5.4324	9.3063	8.9954	8.98	8.1621	9.2559	8.9664	9.791	7.6946	10.07	13.6717	10.4348	8.4468	10.531	11.329	10.9513	10.774
TCGA-36-1568-01	8.2738	8.5384	10.8268	9.4945	12.5179	12.9135	2.2841	7.0884	4.0764	10.1476	8.2988	7.4997	9.1918	6.4546	8.8163	11.3078	10.559	7.0167	9.8153	9.1181	6.9002	6.2423	8.5726	10.4725	8.9465	8.0328	9.6857	7.3435	11.0108	11.8856	9.4296	6.9507	6.4289	8.3006	9.6105	10.0409	8.5915	8.1423	9.4813	9.4968	7.4873	9.9769	13.806	10.5317	7.9562	10.0842	11.1714	10.7598	10.7147
TCGA-25-2404-01	7.769	8.6703	11.2054	9.6481	13.6604	12.9984	1.4541	10.7909	7.5982	11.1905	8.3912	7.7528	8.5659	7.3158	7.248	9.9688	10.1333	7.1975	8.6826	9.0693	6.6662	7.8754	9.3403	10.6919	8.5603	7.0838	7.4934	6.7664	11.1568	11.4831	9.7909	7.8647	6.4362	8.4324	9.4992	9.3449	8.1961	8.3072	9.8078	10.0391	7.0539	9.9322	13.0892	10.3778	8.4922	10.6991	11.0151	10.9882	10.1993
TCGA-36-1569-01	8.1173	7.784	11.6862	10.3409	12.9889	12.7169	1.8337	10.3307	3.2977	11.577	8.6619	8.378	8.7618	7.4776	8.423	10.5354	11.0207	7.2042	9.6958	9.1968	7.9395	7.8425	10.0131	11.7504	8.8634	8.6291	8.0919	7.9644	11.4939	12.1852	10.1648	7.6056	6.4438	9.4245	10.4359	10.0372	9.4239	8.2832	9.8364	9.0801	7.505	9.2024	13.2109	11.1766	9.3527	10.9052	11.0548	10.5451	10.6287
TCGA-09-0364-01	8.1759	7.1212	10.9255	10.6621	13.4778	13.5742	10.4581	12.3858	10.0052	10.3514	8.9583	7.7459	10.2969	7.1118	8.7741	11.3893	9.2987	7.1256	8.3072	10.1233	6.9735	8.841	9.4414	11.8171	10.0782	6.7616	9.1734	8.4685	12.7781	12.7273	10.7166	7.8819	9.3435	8.6611	11.9316	9.8244	9.3345	8.269	9.579	9.2145	7.854	10.0962	14.0769	10.6172	8.9279	11.4215	10.8724	10.8567	11.1441
TCGA-30-1891-01	7.8544	8.784	10.815	10.3327	12.6135	13.6385	2.7941	10.2892	9.1405	10.4909	8.9443	7.523	8.8597	7.2385	8.517	10.3483	10.2546	7.2222	9.286	9.196	7.2539	6.7955	9.5033	11.0333	8.1891	8.2338	9.0167	7.1204	10.8948	11.9829	9.6393	7.9953	5.9786	7.5145	8.3905	10.1967	8.5233	8.211	10.1874	10.0108	6.91	11.1057	14.8085	10.408	7.3808	10.4828	10.7525	11.1379	9.401
TCGA-36-1576-01	7.988	9.0218	11.0535	9.8539	13.2055	12.8932	7.8162	11.0684	5.6281	10.4964	8.999	7.3165	10.5903	8.2185	7.6241	10.356	10.4739	7.4332	8.8693	9.4641	6.881	6.93	9.18	11.6792	8.4393	7.7522	9.087	6.9867	11.1067	11.8168	10.2183	7.9647	7.3349	8.7489	10.3672	9.0826	8.8955	8.0003	9.5276	9.1473	7.1814	10.2928	13.4682	9.8456	8.1906	10.9216	10.6734	11.3693	11.1252
TCGA-31-1946-01	7.3356	9.145	11.1063	9.8683	13.3996	12.7648	2.6992	11.0628	9.1923	11.214	8.6415	7.1566	9.9354	7.325	7.7369	10.8189	10.3911	6.7879	9.8719	9.8923	7.4403	7.0623	9.7164	10.7646	9.1629	7.5622	8.7215	7.5592	11.1747	11.5081	9.5803	8.2005	5.5277	8.0947	9.3984	9.7628	9.6552	8.92	9.6146	9.7211	8.4492	10.5127	13.2083	10.2293	9.5459	10.5812	11.041	11.0604	9.7595
TCGA-24-1924-01	8.1947	8.3667	11.4104	9.1124	12.9897	13.4232	1.8575	8.3048	9.4916	10.5707	9.1547	7.644	9.4935	8.9047	8.4587	9.8485	10.5274	7.7432	10.5742	9.2652	7.4597	7.0748	9.168	10.8816	8.5438	7.2801	9.362	6.8911	10.9129	11.7615	10.7475	7.8266	5.9211	8.2737	8.7182	9.4894	9.7615	8.4419	10.2499	9.7677	7.9651	11.3901	14.7537	9.8844	8.3797	10.3419	11.2178	10.9584	9.8918
TCGA-09-1669-01	9.2609	9.3175	11.2935	9.7262	13.0877	13.4393	3.4941	11.5123	9.0155	10.0034	9.5638	7.5788	9.8883	7.8087	9.0487	11.0741	10.0498	7.0275	9.1082	9.3475	6.3223	7.7914	8.8757	12.2561	9.2724	8.1178	10.3533	7.2082	10.5718	12.2638	10.8673	8.6281	7.9325	8.1747	9.9054	10.1174	9.7466	8.8288	9.8858	9.6978	6.9252	11.2186	13.4349	10.8655	7.9995	10.5134	10.7751	10.8174	10.6073
TCGA-61-2008-01	8.2723	9.1876	11.3808	9.9661	13.0289	13.2871	2.5587	8.0651	3.0976	10.4439	8.5912	7.5698	9.6533	7.1584	8.5352	11.3183	10.4244	7.0847	9.6368	9.4179	7.0705	6.4177	9.968	10.9567	8.4182	7.9269	9.4857	7.7505	12.106	11.9047	10.5648	8.5912	6.7572	8.2577	9.2564	9.4133	9.7259	8.5419	9.3972	10.4874	7.3397	10.2594	13.3165	10.7658	8.4163	11.1565	11.0401	10.6033	10.0276
TCGA-61-2012-01	8.7532	8.6414	11.5218	9.9637	12.6778	12.7578	4.4451	8.802	7.6539	10.257	8.9794	8.347	9.4081	7.1848	7.9009	10.4102	11.7753	6.8366	9.7282	9.2353	7.5587	7.9907	8.5203	10.9098	8.6941	6.7665	8.6198	7.2283	10.5963	11.5868	9.8336	7.6397	5.2333	8.091	8.8569	9.4311	9.336	8.0634	9.3557	9.2785	7.6144	10.5149	12.7473	10.1091	8.0883	10.6437	10.9882	11.0229	10.1322
TCGA-61-2008-02	7.5515	8.8225	11.299	9.6383	13.1281	12.5204	8.7651	10.4802	3.253	10.5098	8.8967	7.6241	10.0439	7.6447	9.0061	10.5453	10.8909	6.9459	9.4446	9.2906	7.7438	7.8038	9.3127	10.4698	8.7133	7.3297	8.9868	8.1133	11.4341	11.5396	10.5024	8.1514	7.5904	8.2327	10.3064	9.3721	8.4478	7.8359	9.0283	10.0071	7.365	9.9468	12.9524	10.3257	8.9836	10.8831	10.3901	11.2117	9.3255
TCGA-29-1697-01	8.6473	8.7897	11.7447	9.3933	14.0699	13.0014	7.8483	9.1939	9.5357	10.501	9.1152	7.4884	9.0209	7.5234	8.8688	9.9718	10.5704	7.116	9.8059	10.3396	6.6866	7.8921	9.1872	10.5225	9.2724	7.8575	9.7459	8.1057	11.3882	12.0276	9.5746	7.2024	7.755	7.7468	10.2664	8.8055	9.3284	8.9639	9.9718	10.2855	7.7435	10.5413	13.8352	10.0765	9.0401	10.4103	11.7117	11.0421	10.0178
TCGA-29-1710-01	8.0654	7.5919	11.3712	10.2639	13.7497	12.5371	2.8286	11.3814	4.4159	10.3128	8.5098	8.4565	9.0232	8.2374	7.7389	10.1672	10.1201	7.915	9.915	9.3808	7.1709	7.5455	9.9545	10.8104	8.9475	7.5663	8.5482	7.535	10.5084	11.3051	10.0908	8.0581	5.8057	9.5411	9.9341	9.6351	8.9225	8.1084	9.578	9.2137	7.503	10.9446	12.9518	10.5335	8.2161	10.8342	11.1762	10.6656	11.2537
TCGA-61-1907-01	8.2173	8.8718	10.5496	8.7257	13.1201	13.8427	2.1321	11.1093	8.1587	10.5918	9.975	7.4392	10.2488	8.8384	9.2094	10.0102	9.3344	6.8862	10.2006	8.6366	6.7264	5.9779	9.3851	10.3816	9.1718	8.6669	9.7183	6.9067	10.7689	11.7119	10.5711	8.7429	6.0656	7.7984	9.0466	9.9423	8.8349	8.2543	10.9523	9.6781	7.3272	11.1646	14.8442	9.6152	7.8345	10.1254	10.5891	10.7328	9.2379
TCGA-61-1725-01	7.9785	7.6843	10.5663	9.8033	12.9796	13.8817	3.2689	9.586	5.7415	10.7754	9.5621	7.2339	9.9421	7.9746	8.5229	9.8948	10.4255	7.0651	10.2485	10.2812	7.3383	7.8472	9.0132	11.0631	9.6009	7.4953	9.8968	6.1984	10.9193	12.1415	10.2311	8.1265	5.7234	7.6321	8.0525	8.9193	9.4893	9.3584	10.3917	10.021	8.437	10.1996	14.7883	10.1414	9.6708	9.6315	10.3917	10.71	9.6375
TCGA-24-2271-01	8.1505	8.2732	10.7173	9.4376	13.2629	12.9865	3.0571	10.7895	4.4156	10.5348	8.5074	7.1556	9.9475	6.9808	7.9468	11.1631	10.0382	7.1391	9.7836	9.3432	7.8885	6.9714	8.9198	10.8894	9.6643	7.9276	8.6369	8.0119	11.1907	11.1523	9.3468	8.2073	7.2892	8.6369	9.8963	10.0592	9.7486	7.8167	9.2304	9.3683	7.807	9.6128	13.8583	10.1976	8.3363	10.3184	10.502	10.5012	11.0001
TCGA-61-1733-01	8.113	8.1524	11.1481	9.9547	13.2936	13.3906	6.0368	10.9833	5.3656	9.6253	8.5637	7.6627	9.1104	8.3066	7.5712	9.4732	10.2716	8.4431	10.0946	9.3819	7.4774	8.5249	10.1364	11.848	8.4597	7.1862	8.2735	7.4618	11.0063	11.4397	10.4625	8.3304	7.083	8.358	10.0379	9.829	8.7788	9.1235	10.4742	9.5388	7.0364	9.6836	13.6662	10.0174	7.977	11.0037	11.9636	10.4096	10.0425
TCGA-23-1027-01	8.4402	7.7301	10.9583	8.8799	12.5268	13.6159	2.0123	10.1432	2.9883	9.5984	9.6887	6.8373	9.6552	7.4117	8.5469	10.2322	10.063	6.8291	9.4232	10.4641	7.299	7.578	8.7155	11.1077	8.9492	7.5991	8.3347	7.3801	12.001	11.8967	10.3079	8.1233	6.0914	7.5665	8.895	9.5319	10.4298	8.2218	8.5182	10.394	8.2683	10.2592	13.6859	10.1966	7.7078	10.626	10.0314	10.2661	9.1486
TCGA-29-A5NZ-01	7.6963	7.8821	11.3844	10.0322	13.6416	12.7317	7.9085	11.9997	10.4939	11.0509	7.3737	8.2789	9.7365	8.0423	7.8937	10.3894	9.722	7.9862	9.5003	8.8377	7.728	9.2582	9.3612	10.8811	8.5443	7.5132	9.2479	9.4197	11.8885	12.3027	10.812	7.2271	10.1309	11.1271	11.839	10.0768	8.0123	8.0479	10.0397	8.5071	8.063	10.1579	12.587	11.0161	9.1339	10.6202	11.1199	11.4408	11.6196
TCGA-25-1314-01	8.642	8.4577	11.0442	10.0844	13.1439	13.54	4.1177	10.2645	9.5743	10.6647	8.4126	7.7174	10.6597	8.2901	9.2271	9.6049	10.1068	7.3705	10.4135	9.5559	7.8273	6.7539	9.2998	11.6183	9.5293	8.5336	9.4454	7.992	10.6502	12.2876	11.1208	8.2253	6.0219	9.3511	10.4633	9.6216	9.3974	8.18	9.8122	9.7843	8.7477	10.66	14.3206	10.3239	8.8444	10.5797	11.3294	10.4887	10.9663
TCGA-23-1123-01	8.0847	9.0656	11.2392	9.3454	13.6241	13.3503	4.0878	12.1604	10.9251	10.4641	8.7754	8.103	11.2315	9.2136	8.576	10.6268	9.5942	7.4171	9.5202	9.6713	8.1899	7.9433	9.6924	11.8217	9.463	7.9557	8.9006	7.3829	11.6339	11.535	11.8392	7.8859	7.9696	8.945	9.6513	9.8196	8.9489	8.0718	9.2463	10.1762	8.4252	10.099	13.1769	10.354	8.2276	11.328	11.6678	11.0791	10.3998
TCGA-61-1741-01	7.6093	8.3922	11.0711	10.0872	13.7559	12.7344	8.7008	12.7149	10.5519	10.737	8.8376	7.7934	8.6194	8.4108	9.271	10.7028	9.6991	8.0589	9.9484	9.888	8.1724	8.9281	8.7352	11.6012	8.6501	7.6692	9.0705	7.838	11.7737	11.9505	10.6081	7.8131	8.4898	8.2814	10.7528	9.7685	8.5072	8.269	9.1633	9.3337	8.0063	11.2801	13.5692	10.6926	8.9575	10.6891	11.4305	10.9214	11.1177
TCGA-04-1364-01	7.9798	8.394	11.1782	9.292	14.1049	13.3562	7.7548	12.0277	9.0353	10.7975	9.4508	7.9652	10.3987	7.694	8.8647	10.8207	10.1156	6.8409	8.9009	10.1949	8.4175	9.1899	9.5512	12.1905	8.9351	8.3328	10.1617	6.7529	11.527	12.5722	10.0044	8.1617	6.7301	8.689	9.7433	9.8218	9.1463	9.1848	9.7239	10.081	8.1139	10.5458	13.4515	10.7837	8.6606	11.4887	11.0932	11.0887	11.5845
TCGA-29-1696-01	8.7656	9.1561	10.363	9.707	12.9047	13.7353	0	10.2208	7.5915	11.1029	9.0631	8.0693	9.8009	8.3891	8.9354	10.0744	10.5111	7.433	9.4814	9.4316	7.1862	8.1893	8.7774	10.1358	8.8214	6.9687	8.6565	6.7862	10.3312	12.1306	10.0778	8.5695	6.7345	9.2201	8.3424	10.6887	8.6554	9.2632	10.5856	10.452	7.6601	10.1832	13.5501	10.5673	7.7517	10.4979	10.2613	11.1381	9.2663
TCGA-25-1321-01	7.4284	8.8248	11.3793	10.5912	13.0489	13.6053	5.4287	11.2604	4.7588	10.9456	9.0177	8.2527	11.3823	8.413	8.4168	10.9963	10.9856	7.2177	9.6306	9.5768	7.3494	8.444	9.3913	11.727	8.7483	7.2796	9.9044	7.552	10.6336	11.7301	10.6652	7.9253	7.3754	9.3617	9.7984	10.069	8.478	7.8528	10.0927	9.1553	7.2434	10.0155	12.7254	10.5044	8.678	11.0317	11.0879	11.3638	10.6541
TCGA-25-1324-01	7.415	8.6329	11.4354	10.6033	13.5781	12.4018	3.5637	11.9863	10.398	10.4262	9.2102	8.0433	9.0895	7.8694	9.123	10.9243	10.3595	7.0322	10.2433	9.4658	9.193	8.3285	8.9236	11.7336	9.5535	8.0113	10.1648	6.9785	11.8805	11.8345	10.5325	7.8189	8.1237	7.8076	10.1428	11.0337	8.2447	9.4688	10.0747	9.7909	6.9757	10.6304	13.4804	10.4622	8.4508	10.9917	11.3323	10.594	10.5083
TCGA-13-1506-01	8.7669	8.3523	11.2873	9.829	14.0705	13.7861	6.4026	10.6581	8.9961	10.3585	9.4021	8.6078	9.6848	7.577	8.355	10.8438	10.6718	8.1138	9.7291	10.1179	7.6001	8.355	8.848	11.2134	9.4712	7.2674	9.963	7.8588	11.036	12.5839	9.6307	8.7108	6.0612	7.6973	8.9194	9.4861	8.912	8.6314	9.8542	9.9124	7.7016	10.6033	14.1209	10.4469	8.0416	10.8389	11.2297	11.0418	10.5427
TCGA-59-2354-01	8.3342	7.9502	10.922	10.7001	13.1923	13.1691	3.0904	10.7953	5.3956	11.1381	8.8147	8.8099	8.6813	6.9977	8.3354	10.9433	10.5227	7.0111	9.1663	9.6942	7.2079	6.8519	9.3337	10.8095	8.9348	7.2079	8.3409	7.5133	11.2892	11.5537	9.7511	8.3509	6.0477	9.1505	9.4786	10.3097	8.833	8.4012	9.6907	8.92	6.7072	10.5684	13.1176	10.2405	9.3887	10.4972	10.5502	11.2344	10.1531
TCGA-29-1711-01	8.7084	8.2148	11.2372	10.1364	12.8012	13.5739	0.9639	6.147	3.7396	9.8421	8.3086	8.2194	9.0417	8.6869	7.9467	10.5989	10.1056	7.9631	9.5463	9.3395	6.8817	7.7216	8.8783	11.3807	7.5047	6.8875	8.3491	7.6483	10.8105	11.2152	11.1003	7.6619	6.4034	9.0118	8.9535	10.2031	9.2467	7.8959	8.7472	9.6029	7.4111	9.494	13.0227	10.6472	7.6585	12.0558	10.9801	9.9451	10.6286
TCGA-30-1861-01	7.8747	8.2557	11.8665	9.4376	13.0502	12.4041	5.1271	10.1619	6.0024	10.5363	8.8995	7.4045	8.9267	7.4193	8.1927	9.8042	9.9273	7.0393	9.0924	9.4565	7.5952	6.3257	9.9529	10.5898	8.2741	7.2104	9.843	6.2698	11.6999	11.2847	9.9567	7.749	5.5719	7.344	9.978	9.5465	8.6379	8.0294	10.1241	9.8681	8.0812	9.3699	14.1682	10.0603	8.492	11.5631	11.5985	11.1184	10.3858
TCGA-24-2026-01	7.85	8.0682	11.3662	9.7076	13.7121	12.2919	1.3005	10.3988	4.3235	10.5029	8.5836	8.8062	8.6035	8.2211	7.517	10.3483	10.6686	7.9149	10.5302	8.805	7.434	8.6415	9.8556	11.8088	8.5945	7.9643	8.9358	7.4187	11.293	10.865	10.5845	7.9537	5.5348	9.6384	10.569	10.0393	9.6627	9.081	9.6993	9.1746	6.81	10.3799	13.4928	10.5897	8.5417	10.5672	11.6276	10.7324	10.5391
TCGA-25-1318-01	8.0525	7.4498	11.5759	10.469	13.0033	12.6129	5.5768	7.4537	7.3868	10.4343	8.463	7.6511	9.8045	8.3965	8.6642	9.7163	10.558	7.3081	8.8913	9.1752	7.088	7.325	9.6798	10.8105	8.7481	7.2022	9.0549	7.4421	11.4245	11.1462	11.1976	6.7362	6.1983	9.0675	9.9318	10.0917	9.2323	7.9802	9.8161	8.8941	7.325	9.7767	13.0327	10.5916	9.3609	10.9179	10.8358	11.1855	10.9959
TCGA-09-2045-01	8.4832	8.1939	10.8769	9.5269	12.7478	12.8648	3.2814	10.323	3.5972	9.601	8.1861	7.7961	9.4863	7.5799	7.8565	10.7832	10.6663	6.7662	9.4073	8.9021	7.1988	8.2957	9.0014	11.1808	9.3383	7.2747	8.591	6.8774	11.7519	11.334	10.5604	7.6269	6.4632	9.5757	9.5176	10.6712	9.553	8.5395	9.4732	9.773	7.3255	9.4586	12.9004	10.5695	7.5739	10.2684	11.1322	10.8505	10.7263
TCGA-09-0369-01	8.3721	8.9839	11.0831	10.2576	13.2465	13.2524	6.496	12.0254	9.736	9.331	9.446	7.0114	9.7606	7.7855	8.6671	10.1827	9.6197	6.7726	9.0357	9.7291	7.3364	8.6712	9.0676	11.4933	8.8843	7.408	8.526	7.0535	11.2712	11.7735	10.4901	8.2142	7.516	8.4037	10.8093	9.2869	9.3277	8.9396	9.1437	10.3656	7.6014	10.3397	12.8897	9.7906	8.4673	10.7896	9.872	10.2745	9.5228
TCGA-61-1738-01	8.8479	8.1286	10.4188	9.3235	13.1853	13.6871	2.9063	7.37	8.2377	9.6213	9.0734	8.1078	9.612	7.8666	8.1742	9.7855	9.9241	7.1075	10.3889	9.8322	6.9122	8.9665	9.0801	10.5194	8.517	7.8226	8.5596	6.7272	10.1027	12.2353	9.2136	8.2496	5.9766	8.5767	8.6682	9.8696	8.4911	7.8987	10.1124	10.3452	7.6103	10.8452	13.6202	10.0986	8.3894	10.2148	11.331	10.6752	9.51
TCGA-25-1634-01	7.5778	6.7084	10.6573	10.1714	12.7839	13.3304	9.8121	11.3003	9.9763	9.7143	8.8822	7.3489	9.1216	7.5117	9.1839	9.9397	10.4347	7.6708	9.7829	9.8535	8.0194	7.7753	9.501	11.3371	8.8513	8.7451	9.2291	6.9984	12.0899	12.3236	10.1867	7.3105	8.5901	7.8544	10.8556	10.764	8.5668	9.3338	10.3812	9.006	7.1936	10.0863	14.3016	10.3139	7.4226	10.7171	11.1137	10.6594	10.775
TCGA-24-2290-01	8.5457	8.6951	11.091	9.3215	13.6727	13.203	0.9084	11.4665	9.1043	10.0232	8.5114	7.6755	9.5626	7.7857	8.2331	11.1501	10.6375	7.0879	10.0532	9.3948	7.2168	5.6215	9.7101	10.7778	9.441	7.8557	10.058	7.7742	12.0247	11.416	10.5041	8.5218	5.7563	9.0706	9.6911	8.982	9.0576	7.6391	9.7451	10.0189	7.9685	11.1929	14.3681	10.203	9.188	11.3565	11.5752	11.0219	9.7707
TCGA-29-1785-01	7.8693	8.5902	10.4728	9.8787	13.2676	13.192	0.9358	9.4735	5.176	10.9088	8.8188	8.4616	8.8876	8.5608	7.9934	10.8525	9.918	7.6376	8.6956	9.7175	7.9272	8.1592	8.4083	10.2558	8.9024	7.7489	7.6605	7.333	10.558	12.1116	10.0977	8.3058	5.9897	8.727	9.2494	10.0103	8.2912	7.6939	10.1374	10.1061	7.5698	9.9376	13.6526	10.6461	8.6553	10.4858	10.683	11.2324	10.861
TCGA-29-1699-01	8.7245	8.1551	10.8512	9.6808	13.7558	12.988	3.8011	10.5739	9.9547	10.545	9.418	8.3984	9.39	8.8091	8.2627	10.7534	10.0936	7.7112	9.8443	9.605	7.6013	8.5596	9.029	11.1831	9.5205	7.8903	9.2933	7.3592	11.1678	11.9399	10.5715	8.4658	5.8601	8.8305	9.2919	9.5148	9.6952	7.8716	9.5771	9.3789	7.1181	10.8339	13.2689	10.454	9.2877	11.0497	11.2724	11.2692	10.0656
TCGA-10-0936-01	8.0933	8.1482	11.0645	9.361	13.1251	13.161	2.0084	10.9727	9.08	10.4598	10.173	6.9419	10.3879	6.9769	8.1533	10.2158	10.6537	7.4828	8.9075	10.6515	7.5924	8.1736	9.5952	12.3322	10.0827	7.1039	8.0773	7.786	11.5049	11.9074	9.499	8.2328	4.8437	8.1327	8.7728	9.561	10.9817	7.8217	8.8707	9.9068	8.499	9.7151	12.85	10.6013	9.5367	10.9003	10.1463	10.8742	9.7711
TCGA-61-1910-01	8.1017	8.2783	10.4267	8.5555	13.9642	13.06	0	11.0824	4.0421	10.9053	8.8677	8.4833	10.745	7.9177	8.813	10.8587	10.1661	6.3617	9.3927	9.791	8.1711	8.3485	8.9798	10.7728	9.2326	7.0289	9.772	8.05	11.5934	12.6093	10.8751	7.5814	7.2189	8.7495	10.6609	9.9334	9.2961	7.5646	8.7657	9.2984	8.5293	10.0233	13.6518	10.7167	9.836	10.5729	11.4341	10.5729	10.8892
TCGA-25-1320-01	7.8821	8.6389	11.8465	10.2443	13.8521	12.98	5.2128	10.7002	10.3843	10.5863	8.2463	8.0692	9.3024	8.283	8.6561	10.8437	10.2095	7.7465	9.6028	9.1605	8.0397	8.3341	9.5408	11.3723	9.0656	7.5006	9.1372	7.7627	11.0884	12.1029	9.9156	7.5512	7.965	9.4664	10.1683	10.1298	8.382	8.1763	9.4098	9.4782	7.8904	10.2652	13.334	10.5974	8.6754	10.6619	10.8085	11.1584	11.1135
TCGA-25-2393-01	8.2222	8.8536	11.0692	10.4086	13.5798	13.6639	11.9202	11.4195	11.0133	10.2864	9.5149	8.2242	9.3844	7.6956	8.8103	10.0344	10.7802	6.8035	10.1396	9.8942	7.7355	8.2222	8.7656	10.5924	8.3744	8.8497	9.106	6.9719	11.5118	13.2135	11.1972	8.3489	8.4205	9.0663	10.6412	9.7959	8.735	9.312	9.6766	9.5157	8.4414	10.9958	14.3931	10.409	8.7545	11.2198	11.6129	10.372	10.4037
TCGA-61-1919-01	8.7125	7.9748	10.6901	10.018	13.2476	13.4019	6.3105	11.0554	8.142	10.9896	8.8932	8.4209	9.4346	8.1146	8.7876	9.9465	10.375	7.9435	9.5218	9.3766	7.1031	7.7214	9.4155	10.768	7.8995	7.5391	9.3451	7.467	10.9252	11.9105	10.0797	7.6957	6.6915	9.2723	9.7108	9.42	8.7962	8.2227	10.0903	9.647	6.9372	10.8511	13.994	10.3808	8.0229	10.3668	10.9079	11.4448	9.8966
TCGA-25-1630-01	7.8023	9.099	10.6426	9.9131	12.7877	13.1599	3.1047	8.8855	4.7717	9.5996	8.9887	7.2959	9.5892	7.113	8.905	9.7755	10.065	7.5193	9.1219	9.1798	7.2633	7.9563	9.5887	10.2906	8.2859	9.1899	8.8123	7.6426	11.1694	11.6566	9.2673	8.1016	6.1173	8.3545	9.47	9.9391	8.3623	8.2352	10.1499	9.6137	7.333	10.4224	14.0759	10.4522	8.2167	9.8999	10.8872	10.7553	10.6117
TCGA-24-1616-01	8.0339	6.9783	11.2099	10.2619	12.9527	13.1214	0.3917	11.1424	9.3181	10.124	9.0113	7.5317	8.5621	7.9726	8.7395	10.5605	11.2278	8.342	9.5068	9.5709	7.6619	7.1465	9.7556	10.6444	9.1228	8.8184	9.2939	7.0615	11.6667	11.6277	10.8909	7.6641	6.3703	7.5654	9.2686	10.3442	8.3695	8.5849	10.2312	9.0095	6.6645	9.8678	15.4366	10.7039	8.5969	10.9424	10.917	10.6654	10.1215
TCGA-29-1694-01	7.4052	8.8477	10.9231	10.045	13.3888	13.054	0.4242	9.9835	4.4268	10.8563	8.4818	8.1358	9.7365	7.2775	7.9569	10.6731	10.3246	6.8845	9.3091	9.6041	7.5063	7.9125	9.7296	10.0594	8.206	7.8625	8.6739	7.6384	11.0054	11.7541	9.4119	8.3337	5.7543	9.155	9.0398	9.8605	9.2259	8.4169	9.0603	10.0946	7.7975	9.949	12.9713	10.5662	7.8668	10.54	11.2002	11.2152	10.6615
TCGA-23-1122-01	8.2981	8.1227	11.0742	10.1365	13.6542	13.3815	6.8623	11.383	10.2632	9.9528	8.9209	7.7381	9.5365	7.7972	9.3131	10.1099	10.5171	7.0645	9.9795	9.3666	7.6397	8.0849	9.3948	10.6788	8.5475	7.3214	9.3362	7.5071	11.4425	12.2034	10.3996	7.5762	7.2581	8.5288	10.2178	10.0527	8.7737	8.7238	9.7951	10.1786	7.8236	10.219	14.1067	10.8999	8.1921	10.4912	11.6695	10.6008	11.1994
TCGA-OY-A56P-01	7.455	7.8569	11.1158	9.551	12.9943	12.503	4.8472	11.3894	4.3578	11.1221	8.0827	7.9857	9.3766	8.3855	9.396	10.9095	10.3082	7.4783	10.2343	9.4772	8.7258	8.0482	10.2713	11.7823	8.8387	8.6122	9.8978	9.4181	12.2642	11.9766	11.1586	7.1984	8.8638	9.4034	10.9187	9.7566	8.442	8.3588	8.995	8.6852	8.6073	9.5587	12.7627	10.6991	9.2731	10.4411	11.6828	11.2682	11.3163
TCGA-61-2009-01	8.185	8.8902	10.8799	10.1409	12.2794	14.045	8.1034	11.2506	5.3011	10.3988	9.2919	7.2301	10.7786	7.9248	7.5832	10.2178	9.8563	4.5773	9.3231	8.9109	7.1626	7.4423	10.0037	11.2772	8.681	8.0117	8.7983	6.3967	10.6701	11.6197	9.581	8.2687	6.8035	8.3639	8.2815	10.1433	8.419	8.8264	10.3168	9.954	6.9548	10.7047	13.1759	9.79	8.9805	10.9165	10.8767	11.3368	10.2614
TCGA-24-1557-01	7.9151	8.1017	11.2862	9.7514	13.3446	13.3259	3.1268	9.7253	4.7325	10.6225	9.1452	7.4973	9.8075	8.0345	8.9491	10.8627	11.0268	7.2659	9.326	10.1016	7.4142	7.6589	9.5255	10.9099	8.1568	6.4176	9.3538	7.4441	11.1328	11.9435	10.1218	8.264	5.1741	8.5052	9.7192	9.9097	9.232	7.5808	8.9969	10.4783	7.4142	9.8981	13.6022	10.7773	8.0279	11.1933	10.6607	11.0177	9.6223
TCGA-29-1695-01	7.8403	7.1723	10.9299	9.7769	13.9797	12.7968	5.3243	6.1099	5.0936	10.6027	8.4263	7.7833	8.5579	8.6156	8.6929	10.2701	10.9241	6.9169	9.4963	9.4129	7.4017	7.1394	8.1806	10.1798	8.8548	8.0626	9.9067	7.4922	11.3263	11.5685	10.5847	7.4416	7.0293	9.5192	10.4075	9.9414	8.3327	7.7928	9.5824	9.0019	7.0325	11.6355	13.2748	10.5632	8.6847	10.2336	11.2118	10.956	11.4625
TCGA-23-1023-01	8.14495	7.95165	10.881	9.772	12.899	13.0584	5.94965	10.262	8.61995	11.0776	8.98965	7.35085	9.01105	7.5231	7.9736	10.638	9.75845	6.39425	9.5591	10.176	6.2579	7.39305	9.3809	11.4268	8.57205	7.12515	8.045	7.47655	11.8213	11.4223	9.9878	7.8151	6.9326	8.73425	9.84975	9.90885	9.20635	7.8531	9.4066	9.928	7.65985	9.79945	13.2022	10.0612	7.91715	10.4378	10.1204	10.9992	9.95395
TCGA-25-1326-01	8.5005	8.2699	10.6764	10.0726	13.094	12.9383	6.3407	11.3437	11.0199	10.9257	8.9377	7.9273	9.6769	7.9362	8.0124	10.2584	10.5856	6.9264	9.1645	9.2595	7.5893	7.7606	9.1472	10.066	8.5378	7.5635	10.0371	6.9664	10.7769	11.6376	10.2399	6.6925	6.2644	7.8769	9.9574	9.5879	9.6458	8.1926	10.2774	9.0421	8.577	10.4296	13.546	10.2485	7.0555	11.338	11.2427	11.1017	10.473
TCGA-24-1550-01	8.6318	9.176	11.3948	9.6546	13.3651	12.9419	9.6551	12.3495	11.0219	10.9041	8.614	7.6594	9.2911	8.064	8.4248	10.7182	9.9542	6.7046	8.6449	9.2704	7.2582	7.092	8.5243	10.8067	8.1965	8.6449	9.1032	7.7083	10.8502	11.8985	9.85	7.2147	7.4947	8.6964	10.3894	10.0975	8.1785	8.4739	10.0326	8.3611	7.4801	10.2209	14.0124	10.2969	7.683	10.79	11.21	11.6258	10.1411
TCGA-24-1552-01	7.9535	8.0802	10.7436	8.6281	13.4695	13.0177	3.0255	10.4216	8.7392	10.7828	8.6034	7.7471	9.6656	8.6051	8.0921	10.9796	10.4655	6.6582	9.4833	9.5604	7.1091	8.7691	8.9506	10.9549	8.7497	7.2638	8.8439	7.2887	11.0028	11.4467	10.167	7.8372	5.7818	8.2099	9.9155	9.0977	8.6792	8.779	9.013	10.3479	8.5217	10.1238	13.7271	10.4416	8.4144	10.2019	11.1197	11.3431	10.0564
TCGA-25-2400-01	8.154	8.8293	10.8559	9.3855	13.0579	13.1503	7.5114	10.9377	10.1635	10.6027	11.2758	7.6878	10.5848	7.4475	8.6966	10.2081	9.6686	7.207	8.956	10.2741	7.4181	8.1383	9.8594	10.9007	9.6259	8.1739	9.9487	7.4366	11.7988	11.422	10.808	7.9254	7.2617	7.9816	10.6524	9.0606	10.006	8.8134	9.7385	9.4648	7.6314	10.3283	17.2369	10.2995	7.9966	11.3999	10.9735	10.2347	10.1066
TCGA-25-1316-01	8.5668	8.6674	10.9974	10.2626	13.6628	13.5634	5.0126	10.9535	10.5942	10.6389	8.4876	7.9231	9.5279	7.3464	8.5243	10.9801	10.3251	6.8512	9.5286	9.2583	6.9035	8.062	9.1756	11.4594	8.8496	8.499	9.3941	7.1107	11.5613	13.2327	10.313	7.6288	9.1406	9.9133	10.8316	10.1251	8.3228	8.4009	9.8919	8.9338	7.1971	10.1928	12.8396	10.7202	8.5382	10.5363	10.9102	11.0469	11.297
TCGA-13-0893-01	7.9171	8.0508	11.2935	10.5688	13.9235	13.1195	1.1464	8.5808	11.1275	10.9242	7.7346	7.5569	9.7325	8.7917	8.418	10.431	10.9233	7.0136	9.7398	10.7461	7.5476	7.7831	8.8409	10.6392	8.1731	7.8249	8.7257	7.6412	10.9281	11.8737	10.3674	7.9832	5.5332	8.886	9.0458	10.1188	8.6332	8.4059	9.0123	9.5029	8.2383	10.7165	14.616	10.6574	8.5777	10.2328	10.9974	11.0396	10.5657
TCGA-61-1917-01	7.6937	8.8226	10.134	10.7282	13.5119	13.6822	9.0711	11.1704	9.885	9.4355	8.7831	7.7027	9.5957	8.3933	7.2687	9.0711	10.1306	6.9891	9.0089	9.9361	7.7386	8.7293	8.9272	11.0647	8.0455	7.7327	8.1534	7.7267	10.7754	12.2568	10.31	8.2034	5.9769	8.0479	8.8772	9.8923	8.1085	7.7137	10.1705	9.5499	7.5599	10.7803	13.5764	10.5188	8.1107	10.4124	11.2235	10.8952	10.1997
TCGA-24-1435-01	8.4234	8.5753	11.3752	10.0413	13.2799	13.0633	2.0287	9.1035	6.9789	10.6311	8.3774	7.8796	9.4388	8.0528	8.7493	10.8224	9.6896	7.4577	10.0819	9.1955	5.7275	7.2583	9.2872	10.7092	8.4459	7.6192	8.2205	6.7911	11.6616	11.9429	10.2713	7.3999	5.799	8.2426	9.2567	10.4555	7.8145	8.3252	9.6734	9.6863	7.4611	10.1904	14.3716	10.481	8.6505	10.448	10.5884	11.3142	10.1208
TCGA-61-1743-01	8.1723	8.2964	11.9713	9.7358	13.5479	13.3466	0.298	10.4467	11.7181	10.3625	9.2128	8.4586	9.5863	7.9653	8.6212	10.1053	10.1362	6.7748	9.4115	9.4154	7.2278	7.5509	8.4406	10.7448	8.7832	6.9105	9.8941	7.7806	11.3351	11.9179	9.9676	7.9031	7.0037	10.0304	10.0694	9.4149	8.4763	7.764	9.5896	9.2809	7.6097	10.9013	13.3228	10.7555	7.73	11.222	11.3732	11.4786	9.6588
TCGA-24-1560-01	8.4163	8.5853	11.6845	9.851	13.327	13.3048	1.9373	8.0588	10.4049	10.4076	9.1171	8.2453	9.7709	7.7411	9.1668	10.7964	10.4947	7.7337	10.7397	9.1254	7.6526	7.7482	8.9984	10.034	9.3311	8.3831	8.9914	7.9035	11.0414	11.7744	9.786	8.1974	6.8083	8.1188	10.3056	10.1149	8.5173	9.1223	10.2041	9.4971	7.7648	10.4184	14.1042	10.214	8.752	10.3458	12.2143	11.1522	10.2668
TCGA-31-1956-01	8.2781	8.5567	10.7903	9.9716	13.3011	13.1441	3.0835	8.7618	5.7214	10.5769	7.6562	7.7478	9.5632	8.4083	8.0181	10.1538	9.96	7.2774	9.3927	9.4099	6.6997	7.7284	10.3654	10.6006	7.4954	7.1604	8.5523	7.5584	10.983	11.4307	9.7649	7.6888	5.8988	9.3115	9.4424	9.8338	8.5851	7.7943	8.996	9.7886	7.1662	10.324	13.1589	10.1406	8.0498	10.1064	10.2221	10.7175	9.8742
TCGA-04-1362-01	7.8966	9.1224	10.697	8.5028	12.8307	13.2006	6.8436	11.1307	5.3592	11.0137	8.9831	8.2859	9.2963	6.6288	8.1861	10.9852	11.0647	6.8762	9.3018	8.8896	7.4132	8.6982	9.4915	10.1762	8.423	8.655	8.4062	6.8394	11.2704	11.7515	10.1625	7.3147	6.6575	7.4188	9.9627	10.0718	8.4313	7.7594	9.6038	8.8632	6.529	10.3927	13.0081	10.9071	8.4722	11.0023	10.7895	11.8084	10.9991
TCGA-24-2038-01	7.9372	8.7967	11.492	10.1031	13.3313	13.2138	0.5097	11.0718	6.0955	9.9747	9.4647	8.1863	9.433	8.1502	8.18	10.6035	9.6812	7.3288	8.9749	9.6565	7.5007	8.1566	9.6655	10.8499	9.7005	8.2895	8.9305	6.6883	11.6469	12.5107	10.1993	8.0006	6.0032	9.1616	8.7349	10.547	8.6461	8.2626	9.4091	9.4569	6.7235	10.651	12.7057	10.8076	8.7647	10.1036	10.9045	10.5482	10.7731
TCGA-61-2110-01	8.733	8.2968	10.8432	10.3103	13.9509	13.2475	4.5479	9.886	6.2166	9.3837	8.7822	7.5924	10.0331	7.3486	8.6787	10.9155	10.5125	7.0236	9.6317	10.1109	8.0391	7.5781	8.922	10.6411	9.8365	8.7085	9.6878	7.7153	11.3673	12.0522	9.8714	7.905	6.5604	8.195	10.1694	10.1913	10.0258	8.1675	9.7938	8.5544	8.4501	9.6498	14.2145	10.2227	8.9803	10.4892	11.3256	9.9562	11.0638
TCGA-24-2281-01	8.3209	7.677	10.437	9.3974	13.5265	13.0147	3.7107	6.0298	5.0622	10.4895	9.3339	7.4038	10.143	7.4484	10.8904	10.2994	10.5069	7.3701	9.2285	9.7014	7.4484	8.0792	8.7757	11.1757	9.8219	7.4878	8.6354	7.5928	11.5402	11.8933	10.1889	7.9859	7.0819	8.1047	10.1134	9.473	9.578	7.5132	9.0517	9.3241	8.5818	10.4341	14.8086	10.5288	8.2744	10.6265	11.0877	10.8009	11.0207
TCGA-61-1737-01	8.8489	8.0137	10.7408	9.6403	13.4991	13.2484	4.2896	8.479	9.8306	10.3676	8.1811	7.372	9.6605	8.5167	8.2343	10.5218	9.8648	6.6687	10.1836	9.585	6.2667	6.8637	9.6488	10.8013	8.8916	7.972	9.0627	6.9861	11.3853	11.746	10.3311	7.41	7.1143	8.3179	9.5141	9.9655	9.1779	8.3562	9.1735	9.9702	8.0843	10.3531	14.2133	10.2068	9.0722	10.7172	10.3248	10.8882	10.1474
TCGA-24-2023-01	8.3438	8.7647	10.4956	9.0672	12.9508	12.5371	0.9939	11.0236	4.973	10.9754	7.7603	7.1375	9.0438	9.1484	8.5295	11.7024	10.2553	6.7066	9.5733	9.7734	7.5551	6.3512	8.9783	10.671	8.3186	8.1476	10.0681	7.5677	10.7009	11.4411	9.3051	8.8591	6.6365	7.9046	9.2576	8.6207	9.9588	8.5962	9.5423	8.7493	7.4689	10.1967	13.6983	9.6672	8.0502	10.1874	10.9209	10.6971	10.0036
TCGA-30-1860-01	9.0982	8.2386	11.288	8.5476	13.4702	13.989	2.5388	9.4283	9.8269	10.2167	9.2703	8.2933	9.9532	7.8009	8.4261	11.2002	10.3282	7.9724	9.6042	10.1822	6.6133	8.5817	9.213	10.1659	8.079	8.079	7.2236	7.2236	10.6878	12.1193	8.7752	7.8185	4.1844	7.8403	7.836	9.892	7.9921	8.8089	9.1654	10.3189	6.9221	10.6644	14.3106	10.1238	7.9406	10.4409	10.9094	10.9645	9.0125
TCGA-25-2398-01	7.8228	8.7379	11.3371	9.9571	13.2183	12.7182	7.2886	10.7996	4.2688	10.2284	8.5416	7.7701	9.1998	7.4056	7.7532	10.2025	11.2399	7.1817	9.4002	9.1641	7.4854	7.8953	9.0526	11.9208	8.6997	7.7464	8.5994	6.4975	11.9263	11.6771	10.3275	7.4976	7.2362	9.0894	10.4367	9.2375	8.7499	8.533	9.336	9.0092	8.0077	11.7695	13.5608	10.0071	7.6585	10.1975	10.4891	10.8505	10.9878
TCGA-29-2428-01	9.0655	8.3818	11.7701	9.3175	13.1897	13.3956	7.7397	9.0044	3.5975	9.9123	9.3489	7.2404	10.0873	7.4036	7.4765	10.0775	10.388	6.9508	9.3592	10.0411	7.166	6.674	9.1643	11.4968	9.4245	6.9579	8.3919	6.7698	11.3049	11.6527	9.9605	8.2243	6.092	7.6669	9.8285	8.783	9.5009	7.7506	10.0112	10.0038	7.6793	10.4598	13.1059	10.0633	7.6628	10.4682	11.1789	10.8589	10.7088
TCGA-24-1562-01	8.3428	7.8055	10.983	9.1925	13.3317	13.2628	3.2131	11.008	7.8119	10.2838	8.399	7.3733	9.7744	7.112	7.8351	9.7095	10.2387	7.4381	9.3376	9.7372	7.2812	7.1762	9.011	10.8783	8.7611	7.3733	9.1223	7.5994	11.2345	11.756	9.5901	7.3443	6.1927	8.5106	10.1516	9.1662	9.3405	8.0292	9.5758	9.0394	7.9164	9.7682	14.3663	10.2128	8.4477	10.3577	11.3663	10.9549	11.036
TCGA-31-1944-01	7.3045	8.4788	11.1043	9.3141	13.0441	12.7209	1.6104	11.1185	4.709	10.7166	8.8645	7.877	9.2004	7.5416	8.2953	11.0548	9.8028	6.6523	9.2871	9.045	7.7521	7.0545	8.2763	11.5606	9.1504	7.4849	9.9328	7.3687	11.4106	11.7533	9.7895	7.6996	5.0141	8.5887	10.2596	9.4173	8.1542	7.9649	9.7051	8.9731	8.6691	10.6253	13.8887	10.2829	8.6836	11.4619	11.2544	11.3441	10.5066
TCGA-13-0801-01	8.3205	9.1592	10.6475	8.5512	12.3672	13.6948	5.7776	2.963	3.9429	9.5457	9.5762	6.9466	10.5144	7.4435	8.0699	10.7336	9.9796	6.4213	8.7483	10.8603	6.5637	0.335	9.6452	11.2329	8.7368	7.1959	8.4175	7.0269	11.0039	11.5621	9.59	8.1128	4.8036	7.7699	9.5722	8.1623	10.0747	8.5786	8.4329	9.4481	8.5032	10.3354	14.3887	9.3739	7.5858	10.1242	10.6799	10.0841	9.5437
TCGA-24-2267-01	8.2448	7.7756	11.3498	9.7803	13.6232	12.4252	4.0183	10.7819	5.0768	9.834	8.8235	7.7756	9.7285	7.5998	8.6538	10.1617	10.8625	7.2743	9.6404	9.3011	7.6214	7.4961	9.7125	10.5993	8.4151	7.5054	9.4676	7.9866	11.094	11.5674	10.0291	8.2336	5.4684	9.0232	9.8999	9.3792	9.2795	8.9083	8.6766	9.2998	7.7287	10.3179	13.9099	10.7761	9.5532	10.0355	11.2132	10.9276	9.9939
TCGA-29-1690-01	8.2546	8.9273	10.786	9.8001	12.2274	13.2972	1.3915	9.9216	6.2951	10.5685	9.372	7.845	9.1131	7.9194	8.4581	9.8536	9.5012	6.8814	8.6157	9.5316	6.5907	7.8089	8.2623	10.8305	8.584	8.4313	8.6742	5.5125	10.7085	12.7102	9.9402	8.0752	5.4866	8.736	8.5375	9.9162	8.4681	8.2853	9.6295	9.7743	7.144	11.0124	12.283	9.9726	8.1243	10.0168	10.0275	10.7133	9.8255
TCGA-24-1563-01	8.1708	7.6986	10.5662	9.8421	13.3361	13.119	2.3945	11.0495	4.9451	10.8458	8.8197	7.621	9.178	7.1828	8	9.4672	9.9578	7.4403	9.1599	9.6768	7.4559	7.5463	8.2802	10.6566	9.1906	8.442	8.0498	7.2516	10.6916	12.1083	9.3879	7.1781	6.188	8.4002	8.8976	9.9336	8.2288	8.6722	9.8911	8.9105	7.3216	10.2456	13.9355	10.3709	8.6243	9.8591	11.277	11.3549	9.9523
TCGA-29-1691-01	8.4857	8.9087	10.7608	9.0622	13.637	13.1757	8.4724	9.9696	8.2688	9.9739	8.6707	8.2918	9.7956	8.6904	9.1962	10.9736	10.7086	7.3483	9.1709	9.3496	7.9419	9.2673	8.6064	11.23	7.9047	8.6305	8.4386	7.1385	10.8069	12.5368	10.1231	7.4386	6.8687	8.4123	9.0399	9.8614	9.1634	8.9179	9.2704	9.7115	6.7502	11.153	13.3272	10.6085	7.6258	10.7345	11.3053	11.029	9.9219
TCGA-04-1348-01	7.9216	9.0613	11.0974	8.989	14.0795	13.4102	2.8979	9.4201	5.7251	10.0969	9.2069	7.3211	10.2638	8.6449	8.7878	11.1765	10.2868	7.6627	9.961	10.2563	7.975	7.3852	9.1328	11.5833	9.6441	6.5715	9.3373	7.6876	11.1311	12.1967	9.8876	8.6556	4.9217	7.9438	9.2792	10.2902	9.6202	8.4304	9.7293	9.8599	8.6841	10.093	13.8591	10.5619	9.1119	11.2454	11.187	10.3314	11.1809
TCGA-61-1736-01	8.2148	8.5872	10.735	9.2631	13.7583	12.6376	2.5041	11.1847	3.7355	10.6991	8.8647	7.3772	9.2001	8.3411	8.8528	11.278	10.759	7.8529	9.7517	9.4794	7.6115	7.3399	9.7142	10.323	9.9325	7.5143	9.4665	7.6209	10.3929	11.9758	10.4458	8.0348	6.9366	8.8933	10.1702	8.8528	9.7266	8.153	9.8419	8.4883	8.9452	9.8251	14.1056	10.0842	9.2681	10.0464	11.1621	11.0518	10.9355
TCGA-13-0920-01	8.9164	7.9498	11.7504	9.5839	13.8734	13.6186	5.3709	10.7977	6.5244	9.4268	9.0603	7.8091	9.3686	8.5976	9.2783	10.2228	10.6154	7.5895	10.1752	9.8347	7.6189	8.5281	9.1231	11.1755	9.4965	6.381	9.7052	6.5611	10.8524	12.4061	10.5627	7.6476	7.5836	8.048	9.9955	9.9786	9.4709	8.6056	9.8899	10.7334	6.8257	11.0594	15.2564	10.9005	7.7306	10.3913	11.6394	10.7247	10.5275
TCGA-25-2391-01	8.0079	8.434	11.2096	9.122	13.0717	13.0099	5.7958	10.1915	6.3418	10.4014	8.4846	7.4863	9.4755	8.0585	8.549	10.8487	9.9719	6.7095	10.2927	9.5124	7.2235	8.2075	9.6461	10.5793	8.0647	7.8024	8.6213	7.3457	11.5097	11.739	10.5314	8.1605	6.6322	8.3527	9.7675	9.4259	8.5699	9.408	9.1521	9.2266	7.3122	10.2637	14.1368	10.4139	8.8753	10.5782	10.4807	10.8128	9.6435
TCGA-23-2084-01	8.1478	9.3641	10.6099	10.4744	13.0859	13.1952	3.3363	10.0135	9.8591	10.3288	8.638	7.4629	9.9154	7.8801	8.8046	11.555	10.6562	7.2873	9.7557	10.243	7.14	7.4253	8.6928	10.5879	9.3663	7.7523	9.7858	8.2662	10.4087	11.9359	9.6251	8.7532	5.6951	7.7724	9.5038	9.9661	9.4438	8.4479	10.1173	9.4937	8.4369	10.0634	14.5098	9.9058	8.6553	10.4846	11.8045	10.6341	9.6416
TCGA-23-1109-01	8.0495	9.2246	10.5719	9.3097	13.2038	12.6274	3.3177	10.2528	7.0575	10.2432	8.86	7.6892	9.5114	8.1343	7.7911	10.9355	9.5658	7.2885	9.2957	9.4537	7.3441	8.2969	9.4777	11.867	8.7184	7.3976	8.3099	7.2798	11.9169	11.4753	10.4037	8.5267	7.7153	9.2121	10.5163	9.0773	9.3758	7.9512	8.8304	9.7207	7.4176	10.2033	12.9687	10.8272	8.3099	10.3966	10.6859	10.9851	10.8269
TCGA-61-2092-01	8.0377	8.3074	11.4737	10.2849	13.1679	13.1858	0.5476	1.5093	4.2483	9.8984	9.0885	7.7984	9.9666	8.0801	9.1648	11.0524	10.6155	7.2476	10.2934	10.6001	7.4325	8.0628	9.2361	10.1477	9.8837	8.4608	9.6164	7.6471	11.4185	12.0215	9.9213	8.7213	4.9759	8.7831	9.8349	10.1951	9.3145	8.8934	10.0386	10.8117	8.3179	9.9376	13.9837	10.0124	9.4057	10.694	11.1072	10.5126	10.0246
TCGA-24-1551-01	7.2558	8.1913	10.5072	9.0487	13.7779	12.7008	2.4936	11.0477	9.5972	9.9546	8.1076	7.1129	8.7734	7.5807	8.9664	10.7806	9.7325	6.9773	10.5539	9.7585	6.5089	7.4381	9.2979	10.909	8.6415	8.6582	9.3363	7.2013	10.7373	12.2227	9.434	8.9089	6.8742	8.1939	9.2091	9.7957	7.7796	8.737	8.3247	9.6481	9.0416	10.6679	13.8817	10.3213	9.1278	9.7026	11.0431	10.4297	9.6765
TCGA-30-1718-01	7.6812	8.5407	10.7291	9.6531	13.2663	13.5605	0.4295	8.3205	8.6543	10.6278	8.6667	8.2099	9.7008	7.8294	8.407	10.2922	11.1414	7.8381	9.9593	9.7883	7.7244	8.5594	8.2984	11.029	8.8929	6.8379	9.2753	7.3699	10.8485	12.0272	9.8085	7.9915	5.6804	8.7746	8.5081	9.8977	8.9876	8.402	10.2595	9.5541	6.9991	10.7164	14.3847	10.6936	8.0829	11.1493	11.9618	10.8851	10.878
TCGA-25-1315-01	8.8516	8.3607	11.3752	9.2577	13.5225	13.6309	3.6625	10.8072	11.5449	10.6036	8.8526	7.3727	9.8834	7.9624	8.6307	10.6433	10.2368	7.4967	10.0059	9.3398	7.3445	8.9288	8.6869	10.2308	9.0833	7.9607	10.0136	6.5547	11.5307	12.1369	10.571	7.4445	8.2295	7.8429	10.1875	10.195	8.892	9.1084	10.3178	9.4713	8.5488	11.0253	15.2433	10.2912	7.8114	11.0513	11.3537	10.8971	9.7967
TCGA-25-1635-01	7.8408	8.5991	11.27	9.8994	13.3213	12.6618	2.0824	8.7822	4.4012	10.2046	8.2309	7.123	8.9255	8.2667	7.9664	10.5859	9.9501	6.8494	9.1522	8.6911	6.7274	8.9031	9.0492	11.1801	8.5991	6.7372	8.7834	6.7613	11.5633	11.5739	10.0439	7.6757	5.9816	7.7855	9.4441	9.4787	8.2135	8.2204	8.5667	9.9156	6.9742	11.0809	13.3822	10.0846	8.3229	10.6123	11.0856	10.877	10.3372
TCGA-24-2298-01	8.5788	7.4081	10.3235	9.9707	12.8332	13.151	1.7686	10.3698	4.9342	11.031	7.2377	7.8965	10.2048	7.7726	7.8217	9.5769	10.8972	7.3203	9.2339	10.1442	7.5709	8.6083	8.8924	10.4116	8.7325	6.3663	8.5684	6.9108	10.8876	11.582	9.7366	7.8478	5.2269	9.1154	9.7025	9.4954	8.7602	8.2063	9.2511	9.3077	7.3239	10.3168	14.1455	10.4788	8.5273	10.6903	11.229	10.8213	11.0414
TCGA-24-1103-01	9.0903	8.3739	10.9977	9.4816	13.0816	12.5721	2.3814	10.4777	3.6662	10.3548	9.0438	7.0443	7.9484	7.9488	8.3596	10.6106	11.2135	7.2039	8.0917	10.2417	7.2221	8.0892	8.6625	11.1665	10.1299	8.6305	9.776	6.8821	11.1589	12.1962	10.2096	7.1335	5.0361	7.2356	8.7148	10.565	9.932	7.1754	9.7378	10.3722	8.1332	9.5317	12.7803	10.629	7.9128	10.4843	10.0797	10.4825	10.0385
TCGA-13-1511-01	8.2567	8.9535	10.8843	9.4247	13.2457	12.5477	2.6043	8.1381	5.9609	10.6352	7.7484	7.3651	9.2214	8.4248	9.0361	10.792	10.0347	6.4439	9.784	9.6114	6.3002	6.8376	9.2416	10.6659	8.1052	7.5079	7.2792	7.759	11.0948	11.6386	10.5411	7.6005	7.2098	8.8815	9.2431	10.8877	8.5152	9.2354	9.6236	8.2264	7.4952	9.8785	12.6576	10.4343	8.8998	10.7567	10.9569	10.6546	10.0992
TCGA-09-1668-01	8.0049	7.9878	11.2972	9.4159	13.2849	13.2827	3.156	11.6671	4.9256	10.4794	8.8156	8.6097	10.004	8.4817	7.7281	10.0196	9.7592	7.5068	9.2561	9.2667	7.1756	7.0541	9.5754	11.0288	7.82	8.3091	8.7092	7.4458	11.2107	11.928	10.5508	7.9597	6.6616	9.2274	9.6245	10.0347	8.44	8.0842	9.8737	9.8397	7.5276	10.1493	12.5783	10.2019	8.9655	10.7483	10.4729	10.9845	10.2523
TCGA-61-2101-01	8.0184	8.2254	11.5794	9.9757	13.1491	12.9119	5.6143	10.442	6.8007	10.1152	8.8625	7.4055	9.1248	7.2928	8.5328	10.3837	10.813	6.8348	8.9446	9.8251	7.2709	7.5077	9.5309	11.156	8.5883	8.1476	9.4142	6.5951	11.2946	11.7676	9.9539	8.0035	7.8838	8.6449	9.7342	10.2242	9.0723	8.5986	10.4628	9.2165	8.368	9.9075	12.9342	10.5684	8.0299	11.0545	10.7693	10.909	10.9317
TCGA-24-2297-01	8.1846	8.6253	11.2673	9.1747	13.8246	12.9258	2.8501	9.2094	4.9423	10.5337	8.5927	8.0786	10.2711	8.4967	8.1063	10.6946	10.9706	7.2631	9.5773	8.9633	8.0163	8.9065	9.1062	10.4254	8.3323	6.5008	8.6963	7.6723	11.1154	11.912	10.23	8.2787	8.2557	8.6229	10.3417	10.0194	9.5423	8.1433	9.0171	9.6536	8.477	9.6389	13.7445	10.7242	8.5705	10.412	11.2822	10.6644	11.0952
TCGA-04-1514-01	9.1967	7.3442	11.0835	10.4829	13.2489	13.4924	9.1896	14.6803	6.717	10.1647	8.5909	8.076	9.8152	7.6638	8.7944	11.2381	10.6243	6.7788	9.1623	10.0109	8.3839	8.854	9.0367	11.3801	8.3165	6.5978	9.7267	7.2628	11.0771	12.4791	10.6994	7.2518	9.224	9.163	10.6727	10.7717	8.947	7.4675	10.2673	9.4897	7.8517	10.1317	12.6064	10.859	9.0795	11.08	11.0898	10.4947	11.3542
TCGA-24-1549-01	7.318	6.2821	10.9479	9.8714	13.7605	12.5189	2.8555	11.9719	10.0078	10.2754	8.8025	8.318	8.1742	8.1663	7.6716	9.4162	10.7684	7.9589	9.6975	9.78	6.6554	8.291	8.6541	11.1956	9.2872	7.2759	9.127	7.0902	11.0808	11.834	10.0383	7.9912	5.175	8.7671	9.5612	10.1	8.9875	7.4185	8.7573	8.6969	7.4754	11.0575	12.9222	10.1822	7.9207	9.2696	11.1043	10.8267	9.883
TCGA-61-1914-01	8.6319	8.4	11.6928	9.1656	12.6867	13.4691	4.2424	8.8451	5.045	10.806	9.4612	7.5278	9.7363	8.9521	8.6912	10.3261	10.8504	7.2244	9.8961	9.3401	6.6319	7.6401	9.1613	9.7784	8.6986	8.6442	8.8383	6.6927	10.7342	11.5119	10.1808	8.0038	5.5044	7.7812	8.6442	9.4196	9.3353	9.2732	10.3723	9.9413	7.1176	11.0171	13.6819	10.1824	8.5797	11.8448	11.3164	11.7124	9.7006
TCGA-24-2254-01	7.5529	7.8483	11.6967	10.1119	13.3559	12.8213	1.8486	10.7293	4.7276	10.3005	7.726	7.9398	9.8786	8.1233	8.142	9.8623	10.4324	6.8771	9.3462	9.1827	7.2067	8.5906	10.1802	10.249	8.107	7.4917	9.8155	7.7153	11.3464	11.6393	10.7364	7.4707	6.8961	9.6949	10.1795	10.1943	9.0921	8.1951	9.1632	10.099	7.7645	10.8202	12.9628	10.2007	8.6328	10.4747	10.3306	10.5452	10.4815
TCGA-24-1545-01	8.569	8.0774	11.3026	10.2119	13.1675	12.6108	2.5872	10.0816	5.5262	11.0696	8.3465	8.0459	9.7288	8.5096	7.9678	10.1595	10.4492	6.8257	9.1947	9.5974	7.1366	7.1704	8.7118	11.3014	8.8241	7.5927	8.7635	6.9413	11.0692	11.6145	10.0603	7.4599	6.6923	8.707	9.8901	9.8774	9.1388	7.9125	9.7939	9.0332	7.7066	9.6474	13.1164	10.4025	8.6571	10.4847	10.5804	11.6039	10.5677
TCGA-09-1666-01	7.4756	8.9234	11.0134	9.2697	13.1592	13.1702	1.5295	9.7749	6.6902	10.1021	8.4746	8.2191	9.844	6.7771	8.5578	10.9335	11.4531	7.2	9.1231	9.7824	7.3808	8.0048	9.3627	10.4068	7.942	7.7706	9.267	7.5384	10.6837	12.0974	9.5385	7.6182	5.9485	8.2587	9.3784	10.793	7.5414	8.7813	10.4876	9.8429	7.2	10.2467	14.1736	10.5868	8.7099	10.497	10.717	11.2613	9.8856
TCGA-09-0366-01	8.655	8.0686	11.8229	9.2932	12.8077	13.2106	4.8107	10.3791	6.3081	8.8115	8.692	7.2351	9.5824	7.9044	7.719	9.7911	10.0099	7.5508	9.5022	10.0744	7.1195	7.453	9.6186	11.2771	8.9769	5.8881	8.2412	7.3662	10.7941	11.7461	9.9372	7.814	4.4694	8.4703	9.9683	9.9298	9.0524	8.5105	8.7195	9.4844	7.9329	10.6254	12.8396	10.1808	8.1882	10.6483	11.0315	10.1234	9.2774
TCGA-24-1553-01	7.6989	8.3759	10.1283	10.0501	12.9279	12.6442	5.5652	10.6047	4.6578	10.1188	7.5883	8.2225	8.9582	7.2729	8.4775	10.1513	10.1179	7.2862	9.1674	9.2415	6.8643	7.8713	9.7956	11.7978	8.5202	7.4273	8.7382	6.5553	11.2359	11.7669	10.0038	7.2528	6.3245	9.1052	10.4803	9.3914	8.7041	8.2627	9.5384	9.4014	5.8854	10.1476	13.4929	10.7251	7.3506	10.4375	10.6582	10.9965	10.4658
TCGA-24-2024-01	7.6257	8.6877	10.9413	9.0489	13.1115	13.0525	1.735	10.4302	4.8553	9.8597	9.346	7.6614	9.9893	7.9869	8.5217	10.7404	10.0677	7.3396	8.9948	9.2834	6.2719	8.6221	9.4589	11.0832	9.0169	8.5205	9.3905	6.847	11.3774	11.894	10.3254	8.3301	7.2152	8.3813	9.742	10.4031	8.6999	8.6525	9.9983	9.2561	7.4567	10.0155	12.4909	10.3381	8.0752	11.1039	10.4877	9.9246	9.7874
TCGA-13-0916-01	8.8925	9.4988	11.4368	9.1416	13.2948	12.9477	7.1602	10.5685	4.6053	9.3431	9.2472	7.4636	9.2068	8.2746	8.7966	12.3581	10.3226	7.1377	9.7468	10.9076	7.58	8.7458	9.3127	11.4473	9.773	7.0022	8.7237	7.2504	12.2832	11.8322	10.6058	7.9667	6.5957	7.9614	9.1267	9.671	11.0161	7.9058	9.1065	10.5789	6.8016	9.9171	14.347	10.2121	7.9864	10.3932	10.5079	9.8061	9.5039
TCGA-25-1632-01	8.1121	8.6171	11.255	10.0623	12.9478	13.3305	3.2399	11.4154	7.2687	10.8618	9.2858	8.4354	9.9065	7.8755	7.931	11.3418	10.6468	7.0352	9.6666	8.876	7.2138	8.2293	9.5189	11.5799	7.6705	8.0529	7.8421	7.5895	11.1972	12.9713	10.6319	8.4639	6.988	9.5421	9.9998	10.4815	8.0382	8.3243	9.3894	10.2654	6.8508	9.8656	13.1046	10.925	8.4873	10.714	11.4855	9.8715	10.5937
TCGA-29-1703-01	8.3628	7.9881	11.0238	9.2427	13.7114	13.6752	1.3988	11.3763	3.1334	10.8025	8.5461	8.3912	9.5745	8.2873	8.2873	10.3221	9.9774	8.4565	10.0121	9.347	8.6034	9.0049	10.1364	11.1789	8.568	7.6895	8.7654	7.4403	11.2348	12.3928	10.0052	7.9336	5.4175	9.1851	9.6486	9.9454	8.6334	7.9493	9.2659	10.1618	8.3663	10.7209	13.4311	11.2338	9.0962	10.5597	11.2825	12.1482	10.3972
TCGA-61-2097-01	7.7797	8.5064	10.7045	9.3744	13.2726	12.8654	3.0348	10.2879	8.5121	10.1105	8.7453	7.4102	9.4669	7.5217	8.8858	10.5513	10.367	6.9796	9.5756	9.0593	6.8325	8.3998	9.1516	10.4826	9.936	7.6616	9.2504	7.3979	11.1842	11.2175	10.5582	8.2946	7.3025	8.8138	10.3935	9.8875	8.9813	7.7655	9.4206	8.3937	8.1191	9.7912	13.2787	10.0569	8.1041	10.5996	10.6385	10.3757	10.2311
TCGA-61-2095-01	8.0244	8.4327	10.8366	10.2699	13.4918	12.7074	4.3533	10.9155	9.9485	10.2179	8.4831	8.0301	9.5687	8.0868	8.3805	10.5852	10.3244	7.2784	9.429	8.9973	8.2448	8.0855	9.2732	10.3642	8.8729	7.9607	8.6813	7.3159	11.3778	12.0824	10.7295	7.9972	6.9516	9.8184	10.2274	10.2868	8.7836	7.8412	9.1011	8.6328	8.0329	10.6881	12.5173	10.6753	9.5731	10.4909	10.8486	10.8242	11.2254
TCGA-09-1667-01	8.2312	8.4204	11.2284	9.542	13.495	13.6297	5.678	11.8758	10.5215	10.8641	8.6562	8.3804	10.2073	8.6833	9.3902	9.758	10.031	7.4581	10.2075	9.7693	7.9845	7.4441	8.9805	11.1658	8.5521	7.9352	9.4737	7.6929	10.334	12.3121	10.6409	7.5363	6.6395	9.0022	9.6376	9.2711	8.9646	8.3579	9.5592	9.0376	8.2454	11.3194	13.6181	10.3407	8.6773	10.1274	11.6228	10.3014	10.1318
TCGA-25-1633-01	8.1875	8.8924	11.0015	10.6995	12.3968	13.2111	3.4801	12.0591	9.2548	10.4289	8.4141	7.8917	8.488	7.8917	8.2978	10.789	9.6502	7.2024	8.7661	8.865	6.8324	7.3318	8.9693	11.1736	8.349	8.1238	8.6248	6.9975	11.4781	12.0272	11.913	8.3562	6.7257	8.885	11.1672	10.1429	8.2114	8.0367	10.0668	9.2936	6.3189	10.9694	15.3686	10.4945	8.2095	11.4947	11.2007	10.9333	10.5031
TCGA-29-2427-01	7.654	8.4398	10.6989	8.9716	13.3341	13.065	0	8.5228	8.4656	10.5666	7.6018	7.8001	8.4085	7.5884	8.2911	9.9906	9.7435	6.8066	9.6111	9.884	6.5135	7.5268	9.5539	10.5234	8.1709	7.959	8.1975	6.9492	10.5864	11.6932	8.8199	8.2911	5.3027	8.215	8.7376	9.5945	8.4135	7.981	9.0709	10.1479	6.7597	10.0624	13.4561	10.3444	8.9005	9.9585	10.3836	11.2866	9.9284
TCGA-09-2051-01	8.3655	8.6908	12.0794	9.7152	13.6434	13.0489	3.3373	9.235	9.1535	9.8153	9.073	7.8789	9.2481	8.6125	8.108	11.2097	10.0732	7.016	10.0933	9.8703	7.6639	7.9337	8.8042	11.2254	8.4109	7.027	9.4235	7.7817	10.873	12.0894	10.2225	7.8567	5.6884	9.137	9.2304	10.2071	8.7165	8.9261	10.0362	9.1047	7.7467	10.9636	13.6179	9.9781	8.4658	11.3513	11.7006	10.0694	9.7469
TCGA-24-2036-01	7.4564	7.9489	11.0482	10.7767	13.9499	13.2435	3.3439	10.5331	9.498	10.1314	7.5241	7.1622	10.2531	8.3376	8.1303	10.8307	10.0011	7.0707	9.4668	9.1313	7.6382	9.0455	9.4304	10.8564	8.5175	7.4935	8.8358	8.1819	11.5593	12.0312	10.4172	8.3376	6.9486	8.6536	10.2587	10.3444	8.7652	7.8943	9.032	9.5899	8.1993	9.7063	12.874	10.7752	9.4037	10.6232	11.2867	10.88	11.161
TCGA-24-1546-01	7.3933	8.3648	11.0394	10.1331	12.4529	12.564	1.923	8.2711	3.4022	10.3897	8.2617	8.1405	8.5227	6.8058	8.4708	10.7629	10.1645	6.6311	9.2836	10.3081	7.1956	6.0183	9.476	11.1222	8.9236	7.0205	9.3335	7.1598	10.6794	11.3779	9.3713	8.528	6.0791	8.4643	9.5902	9.6036	10.0001	7.5416	9.3101	9.6234	7.2683	9.8227	13.2708	10.4971	8.026	10.7328	11.1414	11.1726	10.5437
TCGA-29-2425-01	7.2508	8.4683	10.4659	9.9845	13.078	13.0789	7.5136	11.3345	3.106	10.799	9.2308	8.0553	9.2879	7.9495	9.2189	10.6992	10.2046	6.9501	9.617	9.1168	8.0722	8.5584	8.9853	11.6393	8.4182	9.269	8.529	7.751	11.6961	12.0178	11.1128	7.0894	7.7298	9.2658	9.973	9.9233	8.6752	8.8232	10.4857	10.0254	7.748	9.6985	14.2904	10.8893	8.2692	10.791	11.2607	10.9203	11.0898
TCGA-25-1319-01	8.5989	8.0983	12.5766	10.03	13.5307	13.136	2.1749	3.3197	7.1178	10.0736	8.1288	8.3778	9.8539	8.5561	9.1836	10.6381	10.7775	7.3323	9.3079	8.3366	7.6567	7.9352	9.6021	11.1686	8.5887	7.0933	8.0838	6.9773	11.4129	11.8423	10.7611	7.8301	7.5851	8.8418	9.9371	10.7302	8.0587	8.6346	9.4953	9.5108	7.0343	10.3793	14.6141	10.5152	8.0114	10.9736	11.1783	10.698	10.4222
TCGA-61-2098-01	8.1363	8.2924	11.0871	10.1756	13.8546	12.6762	8.2975	11.873	11.1139	10.2243	8.432	7.7433	9.1814	7.14	8.3204	10.8812	10.8929	7.6554	9.0101	8.9396	7.9384	8.5636	9.5944	11.1994	9.3654	8.2859	9.0796	7.6319	11.7304	11.8383	10.455	8.1773	9.0109	9.3016	11.5787	10.0126	8.1175	8.8808	10.0405	8.9297	7.6955	10.3075	12.6673	10.6155	8.9873	11.6099	10.8929	10.8194	11.5755
TCGA-13-1507-01	8.3995	8.3745	11.264	9.2401	12.741	13.3053	0	9.9404	7.8848	9.5113	8.9089	7.7177	9.128	8.814	8.4174	8.5972	9.9657	8.1671	9.685	9.2883	7.2965	7.9693	9.1757	11.0192	8.2068	7.8555	8.8225	7.0828	10.6842	11.9008	9.7098	8.3255	4.2832	8.5101	7.0256	9.2451	8.2374	8.0484	10.3434	10.4336	6.9351	11.6536	14.0059	9.931	8.3183	10.6721	11.1492	11.1462	9.1545
TCGA-13-1505-01	8.1317	8.1292	11.2997	9.4978	13.1675	12.8992	1.9583	11.241	5.075	10.7487	8.8115	8.2974	9.6362	8.2974	8.7124	9.8837	10.099	8.0077	10.3767	9.0876	7.9914	8.4058	8.6756	11.1438	9.2145	7.7836	8.6857	6.4124	11.2089	12.2503	10.4112	7.83	7.742	9.3472	10.1191	10.2104	8.8646	9.1301	9.8615	9.8682	7.5443	10.4254	14.6472	10.4524	7.5701	10.5699	10.9225	11.2211	10.1742
TCGA-25-1328-01	8.2208	8.3902	11.3758	10.6926	13.2231	12.8785	1.4273	10.7241	5.097	10.0962	8.4402	8.1251	9.6715	7.8432	8.2977	10.7588	9.8016	7.101	9.424	8.8854	7.8678	8.2478	9.1978	10.8221	8.8974	7.7669	8.8906	7.0282	11.181	12.5722	10.5798	7.8643	6.7624	9.8675	9.798	10.2819	8.7711	7.9118	9.3312	8.4997	7.5969	10.49	12.9029	10.747	9.2441	10.2042	10.7067	10.6743	11.1246
TCGA-13-0899-01	8.6099	8.3689	12.0314	9.0902	12.7413	13.6677	5.3208	10.6326	4.285	9.4445	9.1518	6.7869	10.2185	7.4901	7.3255	9.9387	10.2984	6.8543	9.5397	9.9886	6.1184	7.3334	9.8063	11.9474	9.0779	6.5965	8.7434	7.0871	11.5486	11.6847	10.4093	8.188	6.6226	8.0818	9.8253	8.6437	9.7579	7.9437	8.5124	9.9332	7.5824	10.1149	13.0343	9.9802	7.5006	10.4597	10.8409	10.5328	9.9452
TCGA-13-1498-01	7.8655	8.252	10.543	10.0416	13.7612	13.6934	2.1777	11.1568	8.5834	10.3802	8.7514	8.4443	9.5317	7.3182	8.3609	10.6529	9.8158	7.2041	10.716	10.0828	7.1132	7.6262	9.0033	11.4272	9.2917	8.6009	8.3694	6.6394	11.0995	12.9296	9.1135	8.4264	6.6048	8.6691	9.635	10.5612	8.1759	8.0942	10.15	8.8936	7.4629	10.8634	15.2951	10.7525	7.3532	10.7237	11.3769	10.488	11.0318
TCGA-29-1763-01	7.7512	7.963	11.9651	10.1696	13.3546	13.0696	1.1275	11.2165	10.6371	9.9634	8.8853	9.1299	9.4054	7.6053	9.0115	9.988	10.6419	6.9217	10.0554	8.8979	6.3708	8.6555	8.6598	11.3772	8.0845	8.2827	8.8798	7.3091	11.5965	11.5723	10.1618	7.3225	6.746	9.2093	9.5498	10.1129	8.8597	9.2574	9.5309	9.197	7.0819	10.0348	13.8791	10.6558	8.6481	10.4491	10.9332	11.4648	10.5443
TCGA-24-2289-01	8.0136	7.69	11.4007	9.9705	13.597	12.747	5.2291	10.2892	10.7178	10.8683	8.2531	8.1403	10.5162	8.5613	8.3107	10.6051	10.6622	7.0436	10.4723	9.2009	7.1511	7.3672	7.7289	10.497	8.9274	7.4564	9.3737	8.3954	11.0839	11.497	10.9542	7.9159	6.1726	9.3272	10.443	8.8936	8.8706	8.5607	9.1777	9.5528	8.3528	9.9802	13.9808	10.2057	8.9843	10.8706	10.9274	11.079	10.2567
TCGA-29-1698-01	7.7008	8.599	11.8594	9.6389	14.031	13.153	5.9581	7.5169	11.8054	10.7926	8.7867	7.438	9.9438	8.4529	7.931	10.3342	10.4273	7.3969	9.7775	9.8571	6.9993	8.0179	9.4469	11.0553	9.1234	7.8555	9.4752	7.4084	11.332	11.7634	10.6071	7.6276	7.2012	8.6358	10.3402	9.8346	8.246	8.8756	9.2397	9.4397	8.1558	10.9986	15.1534	10.5475	8.8858	11.1522	11.3212	10.8168	10.5323
TCGA-23-1114-01	7.8944	7.8805	12.0823	9.7336	13.4855	12.755	5.8948	11.8613	6.3584	10.1708	8.7832	7.7376	9.8666	8.6869	9.1373	9.8165	10.332	7.7741	9.5171	9.4486	8.0661	9.0132	8.7209	11.0369	8.7242	7.7063	9.0086	7.8644	11.195	11.9246	11.4405	6.9642	7.6698	8.9994	10.6439	9.5464	8.0608	8.4915	9.4378	9.0608	7.0906	10.6232	13.6392	11.0603	8.7309	10.7967	11.5329	11.2236	9.797
TCGA-13-A5FT-01	8.7401	8.772	11.088	8.5721	14.3004	13.1039	4.1554	12.0179	7.0623	11.1968	8.6163	7.1347	9.8308	7.9847	8.8976	11.1855	11.1285	6.239	10.5336	10.1242	8.2486	7.0331	9.3504	9.9225	9.8243	7.9494	8.9764	8.0631	11.7442	11.6498	10.7076	6.7034	7.7614	8.484	10.0112	11.0357	10.8974	8.3577	9.5394	9.4508	9.4765	9.3317	14.45	10.544	8.4145	11.2632	11.3292	10.4363	11.3624
TCGA-24-1556-01	8.0696	9.1306	11.2579	9.7229	13.8118	12.7553	5.0676	10.7675	10.0533	10.6432	8.6161	8.2219	9.9288	8.2979	9.1318	11.2983	11.0197	6.872	9.2664	10.4058	7.1955	8.3131	10.0368	10.4906	9.1752	8.3732	8.6421	8.417	11.1716	12.2015	10.0161	7.625	6.6948	8.326	10.0345	9.511	9.2457	7.9386	8.8479	9.6463	8.7001	10.0459	13.248	10.4813	8.7399	10.4377	10.8901	10.7957	9.2714
TCGA-61-2094-01	8.4749	7.762	11.1901	9.8538	13.557	12.7475	0.6149	10.9913	10.6115	9.5521	8.673	7.5796	10.1759	7.669	8.7962	10.1629	10.6987	7.2039	9.6263	9.2076	8.0082	6.8255	9.142	10.8497	9.4423	7.8003	8.9522	7.9	11.0403	11.5146	10.3411	7.4779	5.7231	9.1972	9.9692	9.636	8.9691	7.5457	8.9154	8.6512	7.783	10.6869	13.5721	10.2918	9.1555	10.9913	10.951	10.9101	10.858
TCGA-13-0897-01	8.4065	8.0403	10.7381	8.6655	12.4782	13.0557	1.7369	10.758	6.6892	10.6262	9.1401	6.753	9.182	7.7986	7.0044	10.7174	9.311	6.7468	9.5317	10.4915	6.361	7.1105	8.6438	10.4367	7.3398	7.7146	7.4206	7.3398	11.001	11.3488	9.7127	7.705	4.0355	8.8577	9.1051	9.428	8.4281	8.4159	8.3519	9.9699	8.2516	10.5537	12.7487	9.5023	8.0856	11.0757	10.7321	10.9092	9.0478
TCGA-24-1463-01	7.4329	7.8985	11.3564	9.5199	13.1859	12.4016	3.2685	10.7664	7.0915	10.9661	8.0961	7.2635	8.5508	7.3194	8.0164	9.6693	11.2655	6.9651	9.1638	9.2972	6.8676	6.722	8.7638	11.0441	7.7438	6.7936	8.3535	7.4865	11.2332	11.9785	10.4766	7.0964	7.0514	8.723	9.9895	9.344	7.5272	8.552	8.949	8.2555	7.8292	10.0332	13.5695	10.6433	8.2467	11.0561	10.4813	11.0686	11.0022
TCGA-04-1365-01	7.8208	8.7796	11.39	8.7845	14.1597	13.5874	4.8442	10.6356	8.9908	10.8121	9.2384	8.0902	9.6292	8.1633	7.5182	11.2447	10.6516	7.1191	9.415	9.9539	7.1408	8.7313	9.2078	11.0929	8.9483	7.7398	9.2384	7.8663	10.757	12.4364	10.1618	7.2419	6.1418	8.7536	9.1183	9.8885	9.1269	8.145	9.6896	10.1174	7.097	10.1104	13.5324	10.7415	8.0299	10.164	11.4385	11.2281	10.0018
TCGA-61-2104-01	7.9476	7.9077	11.2698	9.8898	13.3363	12.5486	2.3944	10.388	11.2555	10.2046	8.2663	7.9056	9.1397	7.6365	9.2846	10.8407	10.4563	7.9641	9.8196	9.5568	7.4264	8.0727	9.7077	11.0195	9.0107	8.3935	9.9234	7.5814	10.9518	11.6214	10.2641	8.0006	6.2453	9.3465	10.2765	10.0098	8.0184	7.8027	9.1905	9.5349	8.6393	10.0053	13.4215	10.8269	8.7787	10.8185	11.2308	10.7627	10.2376
TCGA-23-2081-01	8.5613	8.5719	10.989	8.8831	13.3985	12.943	0.2815	11.1193	10.0885	10.6566	8.5596	7.484	9.3001	8.415	8.5178	10.7596	9.7685	7.2988	9.4714	9.5819	6.7565	8.6653	8.9934	10.8993	9.049	7.4092	9.4023	7.1967	11.4711	11.779	10.4715	7.2569	6.2107	8.4563	9.6407	10.3304	8.9988	8.4609	8.9563	9.8127	7.3225	10.1785	12.8811	10.4459	8.9656	11.0282	11.3841	11.3121	9.9821
TCGA-13-1403-01	6.9677	8.739	10.802	8.9071	13.011	12.9735	2.6399	11.145	9.6832	10.7203	8.5468	7.1235	9.8449	7.2325	8.275	9.6865	10.9499	7.4717	9.7445	9.9063	7.5689	6.7362	9.5613	11.388	9.1846	7.6151	8.4964	7.0162	10.8323	11.6615	9.3949	7.2994	5.8719	7.9892	9.1182	9.3744	8	8.5684	9.6932	8.5358	8.3505	10.5052	13.752	9.9304	9.1083	10.9825	11.2243	10.4582	11.6073
TCGA-13-2060-01	8.8309	8.4412	11.2771	9.3033	13.2796	12.9729	1.6846	11.8035	11.2627	10.8974	9.2684	8.7736	9.7395	8.8049	9.386	10.2563	11.0243	7.6513	9.86	9.9935	8.6385	7.5781	9.3292	10.7866	9.7425	7.7757	9.6165	6.8508	10.3952	11.2989	11.2431	8.0168	6.7991	8.9039	9.3789	10.0608	9.6421	8.9859	9.6314	10.319	7.4254	10.117	15.4026	10.3798	8.1276	10.1247	10.8647	11.1406	10.2646
TCGA-29-1688-01	8.226	7.6586	10.6568	9.8137	13.409	13.1437	0	10.1548	4.7436	10.2991	8.9822	7.3167	9.703	8.3821	8.8387	11.0187	10.9108	7.2781	9.5158	9.6043	7.6511	6.3304	8.7829	10.9895	8.5022	7.391	9.0134	7.5207	11.112	11.9302	10.3448	7.5534	5.8409	8.2978	9.0468	8.8796	9.5405	8.1802	9.8724	8.9178	8.5167	10.1601	14.0022	10.3413	9.3639	10.7371	11.0719	10.7156	9.6923
TCGA-13-1410-01	8.0492	9.1301	11.4109	9.7506	13.7861	12.7446	3.7465	6.2769	9.0574	10.5642	8.796	7.3968	9.2706	9.1902	8.4954	10.4971	9.9	6.901	9.6219	9.5214	7.014	7.2261	9.9809	11.1419	7.9131	7.6944	9.6102	7.7153	11.3593	11.6251	10.6314	7.9231	5.7289	8.0977	9.9732	9.0159	9.4197	8.0114	10.3011	8.8806	7.8111	9.9552	13.5646	10.5253	8.5048	11.5452	11.3228	10.9437	10.6682
TCGA-24-1930-01	8.0562	7.7523	11.1519	9.8902	12.7956	13.1462	2.2809	8.3606	8.5132	9.9227	8.4855	7.6339	9.5673	8.1708	8.1995	9.7118	10.5915	7.9589	9.6058	10.2375	7.3011	7.0926	9.7368	11.3157	8.462	8.0309	8.5117	7.1288	10.9844	11.3933	10.1801	7.9386	5.2353	8.5976	9.304	9.1151	9.7018	7.4909	10.0621	9.2008	7.808	10.3917	13.373	10.1253	8.6345	10.6066	10.6712	10.8927	10.8592
TCGA-13-0799-01	7.7123	8.3964	10.6492	9.793	13.8345	13.8736	2.2667	9.0581	10.5623	10.0085	9.6286	6.6524	10.151	8.2972	9.0471	11.2682	10.3017	7.3573	10.1414	10.3241	7.8676	8.112	9.1656	11.1438	9.835	7.8822	9.3161	8.5693	11.8571	12.554	10.2661	8.8256	7.7575	8.0794	10.2001	10.1637	8.8392	8.7744	8.8104	9.3306	8.4593	9.7953	13.8474	10.9897	9.1194	10.3499	11.3561	10.5436	9.5831
TCGA-13-1489-02	8.854	8.9462	11.0001	9.7284	14.1096	13.9231	6.7769	11.3654	3.9362	10.384	9.0893	7.4672	10.2934	8.623	7.4481	10.5658	10.1487	7.3002	9.9277	10.819	5.4821	6.4468	8.6371	10.3408	9.0104	6.8171	8.8516	7.0622	10.7763	12.8685	9.9425	8.9223	2.9929	7.3524	8.4246	8.9984	8.7346	9.0609	11.4668	9.7989	6.6382	11.1895	14.1438	10.0117	7.5706	10.9281	11.3003	11.233	9.2436
TCGA-13-0924-01	8.4513	9.3472	10.6701	9.8908	13.2084	13.4018	1.8538	10.4723	10.982	10.5711	10.0848	6.8665	8.8489	6.3235	8.2051	10.9778	10.1451	6.2386	8.8834	10.3294	6.7399	7.544	9.8738	10.7394	9.3429	7.742	8.5325	7.4228	11.6118	11.7663	9.2546	7.4392	5.567	7.3725	9.0563	9.8164	9.8987	8.1695	9.2775	9.3254	7.5789	10.09	14.2452	9.9606	7.7811	11.3789	10.785	10.5865	9.5819
TCGA-29-2414-01	8.2442	8.2183	11.6927	10.3842	12.8499	13.1277	5.2746	11.0027	3.9075	10.3554	8.9976	8.0902	9.14	6.5658	8.2183	10.2566	9.3754	7.3308	8.9227	9.4214	8.4133	7.9145	9.3144	12.1795	8.2079	7.7653	9.0847	7.5164	11.7668	12.2051	9.7585	7.2667	8.032	9.0961	10.2329	9.6792	9.1504	8.4429	10.1883	9.2935	7.1402	10.2303	13.2233	10.7469	8.5167	10.6262	10.5004	10.5918	10.8049
TCGA-29-2414-02	8.456	8.3354	11.3011	10.1316	13.3317	13.3768	3.9646	11.2969	3.5636	10.5597	9.0344	8.2276	10.4638	7.2733	8.6589	10.2029	9.4891	7.453	9.2523	9.3513	9.1922	8.3379	9.3925	11.8626	8.5339	7.9903	9.4144	7.9594	11.3941	12.5861	9.969	7.4173	7.8786	9.0999	10.2029	9.8163	8.897	8.7713	10.3698	9.7251	7.6254	10.5091	13.0382	10.5833	9.2689	10.5792	10.6303	10.7192	10.4327
TCGA-29-1762-01	7.8182	7.9827	11.1394	9.1855	13.7458	13.6871	7.8009	10.6964	11.693	9.5431	9.4771	7.645	9.6304	7.4379	8.7808	9.6063	10.1919	7.0301	9.6444	9.3671	6.8783	8.0802	9.1195	10.6974	9.1976	8.5163	9.4746	7.3142	11.6483	12.464	9.3762	7.68	8.452	8.0736	10.4992	8.8079	9.562	8.2636	10.8775	10.6466	8.1074	10.2489	13.8277	10.0319	7.7849	10.6022	10.669	11.0124	9.8146
TCGA-13-1481-01	7.5236	8.2123	11.2539	9.7391	13.3785	13.2083	9.2106	11.4064	9.8137	9.4825	8.5285	7.6698	9.2686	8.2216	8.8852	10.0902	10.3551	6.7944	9.669	9.8091	7.5805	6.5539	9.272	10.6013	8.5248	7.8951	8.7941	6.8875	11.1946	11.9763	10.808	8.1838	7.0328	8.8704	10.4117	9.5845	7.9599	8.3146	9.784	10.1109	6.8397	9.5638	14.1089	10.8425	8.1252	11.1587	10.8468	10.7921	10.8787
TCGA-13-0800-01	8.4056	7.6755	11.9988	10.4245	13.6883	13.6049	4.5118	11.8429	9.901	10.4423	9.1975	8.1112	9.1466	6.8491	8.9966	10.7021	9.8403	6.8784	9.2355	9.2513	7.7632	7.9463	9.4414	11.2473	8.9572	7.8926	8.682	7.2002	11.5038	12.7304	9.9328	7.9041	7.237	8.3311	11.276	10.0664	8.314	9.1716	9.0218	9.9878	6.5538	9.8706	13.3848	10.8425	8.239	10.6413	11.3338	11.1291	11.2666
TCGA-23-2078-01	8.1762	8.6187	10.9513	9.8252	13.4297	13.1941	6.7953	11.3707	5.8159	10.191	8.6371	8.3742	10.2058	7.4806	7.5162	10.9232	10.3335	6.6099	9.4642	9.3875	6.9246	7.6483	9.7946	10.4924	8.6849	7.9433	8.415	7.9896	12.0877	11.8157	10.7674	7.3367	6.8706	8.666	10.7889	10.2193	9.0872	8.4342	9.8565	9.3538	8.0637	9.9532	13.6294	10.1398	8.8268	10.6807	11.3878	10.8917	11.0781
TCGA-24-1604-01	7.162	8.617	10.9311	9.8859	13.1163	12.9896	5.6458	10.4323	8.6043	10.7392	8.2051	7.9409	9.7906	7.9518	8.8459	10.7142	10.5313	7.6845	9.6687	10.371	7.4571	7.8828	9.8816	11.4177	9.0227	8.321	10.0395	7.2236	11.202	12.109	10.698	7.5223	6.711	8.7725	9.3017	10.3822	9.8453	8.8969	9.5896	9.1654	7.9187	9.8355	13.5722	10.7105	8.5355	11.2217	10.9615	11.9042	10.5555
TCGA-24-1555-01	8.7053	7.8008	10.5163	10.2543	13.4569	13.6586	0.3419	10.5029	4.2004	10.9816	9.4771	7.5583	10.5603	7.9673	9.6594	11.2351	11.3116	7.2565	10.0438	9.9992	7.6648	8.1249	9.4873	11.1627	9.6075	8.0083	9.7608	6.9913	11.9284	12.0802	10.9388	8.3318	6.7402	7.8434	9.1605	10.4005	9.9599	8.1595	9.8741	10.1258	8.1805	10.7223	14.1443	10.7287	8.3378	10.2129	11.4258	11.3883	10.2709
TCGA-09-1662-01	8.2956	8.6434	10.7524	9.2964	12.7175	13.1964	1.5287	10.291	4.8718	10.7035	8.5696	7.5055	9.6995	8.1718	8.5501	11.1153	10.746	7.1092	9.6254	9.6489	7.4533	7.0044	8.8562	10.3018	8.5197	8.3287	9.0497	7.7362	11.6426	12.2066	10.4264	8.0362	6.4415	8.2234	10.4878	9.9949	9.8626	7.4767	9.3306	9.9275	6.9953	10.1974	14.1251	10.3156	8.8959	11.0837	10.5104	10.8015	10.7462
TCGA-24-1603-01	8.1581	8.5198	11.4062	9.7367	13.7266	13.3546	3.2721	8.9595	7.4133	10.768	8.6499	7.8666	9.8934	7.4447	9.2726	10.8468	10.3328	7.6027	9.6335	9.5235	7.0132	7.5987	8.8392	10.9273	8.9909	8.0285	8.4249	7.564	11.2519	12.0555	10.2835	8.3258	6.7132	8.1884	9.0974	10.056	8.8742	8.4819	10.2892	9.0201	7.0324	10.0719	14.031	10.1989	7.7971	10.6218	11.6356	11.1765	9.9805
TCGA-29-1693-01	8.8337	8.6064	10.449	9.782	12.7236	13.3717	0	10.4854	3.9545	10.5196	9.3694	8.6311	9.6686	9.3343	7.7648	9.4628	9.8377	8.4355	9.8713	9.1116	7.7648	8.1515	8.5571	11.1396	8.2385	8.4193	8.9559	7.144	10.1493	11.7149	10.2849	8.0759	6.3514	9.3184	7.5309	9.9672	8.3877	7.6054	9.9529	9.421	7.3267	10.3825	13.6478	10.0828	9.2918	11.0048	11.1841	10.8735	8.6779
TCGA-24-1467-01	8.1622	8.0111	11.0762	9.9204	13.3195	13.1453	2.1662	11.4163	4.965	10.3525	8.6516	8.1386	10.0154	7.7518	9.4687	11.1578	10.5411	7.4969	10.0247	9.0579	7.6881	8.8913	9.22	11.0309	9.4946	7.8855	9.4557	7.4594	11.2162	11.4997	10.7366	8.0716	7.0487	9.5336	10.7153	10.0683	9.2684	7.8713	9.5471	9.4782	7.68	9.5153	13.3081	10.8038	7.924	10.4109	11.139	11.0066	11.2561
TCGA-13-0913-01	7.6705	8.2588	11.2925	10.1437	13.2045	13.2847	4.2621	10.7294	10.6952	9.2948	10.0269	6.8783	10.2656	7.7555	8.4817	10.0279	10.414	6.7711	9.8513	10.8312	7.5242	8.5653	9.7259	11.5956	8.4659	8.6618	8.995	7.2578	11.858	11.7383	10.5123	7.8631	6.7411	7.3443	9.0886	10.7802	10.063	9.359	10.1652	9.3792	7.5636	9.0607	13.9216	10.0429	9.3425	11.0392	10.892	10.3894	10.9075
TCGA-24-2027-01	8.7545	8.0984	11.1464	10.0399	13.8462	13.0639	9.0132	12.134	11.1093	11.0266	8.9257	7.5433	9.1316	7.1036	8.4655	9.7786	10.0597	7.2292	9.4035	10.0683	7.4572	7.9623	9.3091	11.3263	8.7791	8.6148	9.5827	7.9932	10.426	11.8816	9.9923	7.9798	6.8818	8.2341	11.0095	9.0038	9.239	8.2899	10.2666	10.0565	7.075	10.9638	13.3525	10.1457	7.9623	10.9866	10.1139	11.8086	9.8617
TCGA-23-2077-01	7.9518	7.6667	10.6375	10.076	13.0921	13.0442	7.3721	10.6795	10.9825	9.5555	8.7509	7.8745	9.2205	8.3625	9.2527	9.6433	10.0305	7.7007	10.1201	9.652	7.8215	8.1997	8.9311	11.4687	8.6803	7.7556	9.0966	7.0896	11.7511	11.9352	10.702	7.5379	7.8215	9.2556	9.4065	10.191	8.8875	8.4228	10.2686	9.805	6.9316	10.9695	14.3116	10.182	7.4837	10.1388	11.4974	11.2737	10.1745
TCGA-59-2351-01	8.0446	9.0455	11.0326	9.8192	13.6658	13.1737	3.1739	10.5155	9.2033	10.582	9.3485	8.5899	9.3917	7.6964	8.8969	11.1927	11.0727	7.4754	9.2829	10.0992	7.5936	8.3839	9.7699	10.4599	9.7707	7.2279	10.2745	7.6167	11.5353	11.474	9.8354	8.4125	7.721	8.5232	9.9189	9.7947	9.1432	8.7278	9.7243	9.5771	7.718	9.8695	14.1114	10.274	8.4807	10.9031	10.7709	10.5774	10.4848
TCGA-61-2111-01	8.121	7.5009	11.0173	9.7745	13.5178	13.0641	6.2489	12.0332	10.3834	10.103	8.4653	8.0671	9.6551	8.3292	7.355	9.9139	10.2993	7.8471	9.9891	9.272	7.3812	8.8559	9.3391	10.8408	8.3559	7.2394	8.5017	7.6805	10.917	11.9622	10.2603	7.467	7.4473	9.4298	10.6917	10.9539	8.6727	8.0576	9.8326	8.504	7.3283	10.9118	14.3072	10.5011	8.1729	11.3666	11.4497	11.4716	10.6679
TCGA-13-1497-01	8.7879	9.4107	11.2263	9.6589	13.8215	13.6648	1.7961	8.7758	6.8681	9.9467	9.0437	7.0585	10.2602	8.4259	8.8562	10.8416	10.5755	6.5441	9.757	10.3693	8.4397	8.4259	9.0002	11.3397	9.8579	6.4107	9.2848	7.0132	11.337	12.1762	10.4612	8.7906	6.4107	7.6709	8.6615	9.8411	9.8366	9.2181	9.9795	10.248	7.5364	10.0479	14.2624	10.7069	9.3574	10.2683	10.8397	10.3939	10.2722
TCGA-13-0890-01	9.0238	8.6876	11.2724	9.3296	12.276	13.0612	10.4068	10.7631	8.9841	10.1334	9.7318	6.5509	8.3345	7.5839	6.9836	10.946	9.7094	6.5866	9.3598	10.2438	6.0277	6.8298	8.566	10.6418	8.9673	7.8817	8.3211	7.0547	11.0708	11.3793	9.8423	7.5535	6.8094	6.8731	9.9636	9.1983	9.7881	7.9958	8.9757	9.8726	8.359	9.9485	14.5101	9.2723	6.8094	10.921	10.8003	10.8557	9.335
TCGA-24-2020-01	8.4863	8.2774	10.6184	9.3877	13.808	12.9199	7.3303	12.924	11.373	10.1334	9.177	6.9054	9.5763	8.5501	8.4499	10.709	10.2999	6.0129	8.514	10.0206	7.6295	8.1232	9.4478	10.7594	8.0673	7.2321	9.1231	7.7342	11.344	11.9478	10.9538	8.4361	8.733	8.0655	10.1612	9.2096	8.7707	9.1363	10.0739	9.9682	8.0457	10.6164	13.5257	10.3266	8.6897	11.1541	10.9841	11.5428	10.1427
TCGA-59-2348-01	9.0914	9.155	11.1145	9.7959	13.3842	12.8191	2.3962	4.6965	5.8516	9.9777	9.1282	8.4114	8.9539	8.0554	8.3605	11.5827	10.2243	7.4085	9.0766	9.3626	6.8473	7.1993	9.1189	10.8696	8.9407	6.3864	8.6539	7.4087	10.4933	11.3979	10.5275	8.9852	7.5965	8.3329	9.001	9.5536	9.5661	7.3678	9.2326	9.3932	7.5057	9.0275	12.4239	10.4743	8.0923	11.5838	11.1212	11.5228	10.6893
[truncated: 10 more columns]
