# Supplementary material for: Ovarian cancer subtypes based on the regulatory genes of RNA modifications: Novel prediction model of prognosis
Source: Front Endocrinol (Lausanne). 2022 Dec 5;13:972341. doi: 10.3389/fendo.2022.972341 (PMC9760687; doi:10.3389/fendo.2022.972341)
Supplement: Supplementary file 3 [file Table_3.xlsx]

## Sheet: Sheet1
Supplementary table 3:The protien and protien interaction network of RNA regulatory genes (m6A, m5C, ac4C, m1A, m3C, m6Am, m7G, and Ψ) from TCGA.
node1	node2	combined_score
ALKBH1	ALKBH5	0.923
ALKBH1	ALKBH3	0.948
ALKBH3	ALKBH1	0.948
ALKBH5	ALKBH1	0.923
ALKBH5	METTL3	0.932
ALKBH5	WTAP	0.951
ALKBH5	YTHDF1	0.95
ALKBH5	YTHDF2	0.945
ALKBH5	METTL14	0.961
ALKBH5	FTO	0.979
ALYREF	HNRNPA2B1	0.978
ALYREF	RBMX	0.955
ALYREF	HNRNPC	0.98
DNMT1	DNMT3A	0.998
DNMT1	DNMT3B	0.998
DNMT3A	TET2	0.915
DNMT3A	DNMT3B	0.982
DNMT3A	DNMT1	0.998
DNMT3B	DNMT3A	0.982
DNMT3B	DNMT1	0.998
FTO	METTL14	0.944
FTO	ALKBH5	0.979
HNRNPA2B1	ALYREF	0.978
HNRNPA2B1	RBMX	0.991
HNRNPA2B1	HNRNPC	0.998
HNRNPC	HNRNPA2B1	0.998
HNRNPC	RBMX	0.991
HNRNPC	ALYREF	0.98
IGF2BP1	IGF2BP3	0.996
IGF2BP1	YBX1	0.971
IGF2BP3	IGF2BP1	0.996
KIAA1429	ZC3H13	0.999
KIAA1429	RBM15B	0.988
KIAA1429	RBM15	0.998
KIAA1429	WTAP	0.999
KIAA1429	METTL14	0.999
KIAA1429	METTL3	0.999
METTL1	TRMT6	0.979
METTL1	NSUN2	0.986
METTL1	TRMT61B	0.974
METTL1	NSUN4	0.909
METTL1	NOP2	0.93
METTL1	TRMT61A	0.996
METTL1	WDR4	0.999
METTL14	ZC3H13	0.991
METTL14	KIAA1429	0.999
METTL14	METTL3	0.999
METTL14	YTHDC1	0.91
METTL14	WTAP	0.999
METTL14	RBM15	0.994
METTL14	YTHDF1	0.947
METTL14	YTHDF2	0.946
METTL14	METTL4	0.943
METTL14	FTO	0.944
METTL14	ALKBH5	0.961
METTL14	RBM15B	0.988
METTL3	ZC3H13	0.985
METTL3	KIAA1429	0.999
METTL3	YTHDF3	0.904
METTL3	ALKBH5	0.932
METTL3	YTHDC1	0.94
METTL3	YTHDF1	0.95
METTL3	METTL4	0.989
METTL3	RBM15B	0.991
METTL3	RBM15	0.994
METTL3	WTAP	0.999
METTL3	METTL14	0.999
METTL4	METTL3	0.989
METTL4	METTL14	0.943
NAT10	TRMT6	0.912
NAT10	NOP2	0.931
NAT10	THUMPD1	0.977
NOP2	TRMT6	0.939
NOP2	RRP8	0.961
NOP2	NAT10	0.931
NOP2	METTL1	0.93
NSUN2	TRMT6	0.9
NSUN2	PUS7	0.925
NSUN2	TRDMT1	0.93
NSUN2	METTL1	0.986
NSUN4	METTL1	0.909
PUS1	TRUB1	0.954
PUS1	PUS7	0.938
PUS3	TRUB1	0.915
PUS7	NSUN2	0.925
PUS7	TRUB1	0.947
PUS7	PUS1	0.938
RBM15	ZC3H13	0.998
RBM15	KIAA1429	0.998
RBM15	METTL3	0.994
RBM15	WTAP	0.999
RBM15	RBM15B	0.975
RBM15	METTL14	0.994
RBM15B	ZC3H13	0.992
RBM15B	KIAA1429	0.988
RBM15B	METTL3	0.991
RBM15B	WTAP	0.997
RBM15B	RBM15	0.975
RBM15B	METTL14	0.988
RBMX	HNRNPA2B1	0.991
RBMX	ALYREF	0.955
RBMX	HNRNPC	0.991
RRP8	NOP2	0.961
TET2	DNMT3A	0.915
THUMPD1	NAT10	0.977
TRDMT1	NSUN2	0.93
TRMT6	NSUN2	0.9
TRMT6	NAT10	0.912
TRMT6	NOP2	0.939
TRMT6	WDR4	0.975
TRMT6	METTL1	0.979
TRMT6	TRMT61B	0.989
TRMT6	TRMT61A	0.999
TRMT61A	TRMT6	0.999
TRMT61A	METTL1	0.996
TRMT61A	WDR4	0.954
TRMT61B	TRMT6	0.989
TRMT61B	METTL1	0.974
TRUB1	PUS3	0.915
TRUB1	PUS7	0.947
TRUB1	PUS1	0.954
WDR4	TRMT6	0.975
WDR4	METTL1	0.999
WDR4	TRMT61A	0.954
WTAP	ZC3H13	0.999
WTAP	KIAA1429	0.999
WTAP	METTL3	0.999
WTAP	YTHDC1	0.917
WTAP	ALKBH5	0.951
WTAP	RBM15B	0.997
WTAP	RBM15	0.999
WTAP	METTL14	0.999
YBX1	IGF2BP1	0.971
YTHDC1	METTL3	0.94
YTHDC1	METTL14	0.91
YTHDC1	WTAP	0.917
YTHDF1	METTL3	0.95
YTHDF1	METTL14	0.947
YTHDF1	ALKBH5	0.95
YTHDF2	ALKBH5	0.945
YTHDF2	METTL14	0.946
YTHDF3	METTL3	0.904
ZC3H13	METTL3	0.985
ZC3H13	METTL14	0.991
ZC3H13	RBM15B	0.992
ZC3H13	RBM15	0.998
ZC3H13	KIAA1429	0.999
ZC3H13	WTAP	0.999
