# Supplementary material for: Ovarian cancer subtypes based on the regulatory genes of RNA modifications: Novel prediction model of prognosis
Source: Front Endocrinol (Lausanne). 2022 Dec 5;13:972341. doi: 10.3389/fendo.2022.972341 (PMC9760687; doi:10.3389/fendo.2022.972341)
Supplement: Supplementary file 4 [file Table_4.xlsx]

## Sheet: Sheet1
Supplementary table 4:The associations of RNA regulatory genes (m6A, m5C, ac4C, m1A, m3C, m6Am, m7G, and Ψ) gene expressions with drug sensibility.
Gene	Drug	Drug NSC	cor	pvalue
IGF2BP2	Dexrazoxane	169780	-0.546296	6.3266e-06
IGF2BP2	SR16157	732011	-0.503412	4.13366e-05
NUDT16	Nelarabine	686673	-0.495318	5.73132e-05
IGF2BP2	Etoposide	141540	-0.481646	9.77212e-05
IGF2BP2	Teniposide	122819	-0.466999	0.000168902
IGF2BP2	Raloxifene	747974	-0.459756	0.000219413
YTHDF2	Dasatinib	732517	-0.449155	0.000318455
IGF2BP2	Fulvestrant	719276	-0.440576	0.000426768
IGF2BP2	XK-469	656889	-0.433916	0.000532869
IGF2BP2	Idarubicin	256439	-0.425059	0.000710957
IGF2BP2	Bendamustine	138783	-0.424985	0.000712657
IGF2BP2	Tamoxifen	180973	-0.419255	0.000855216
TRDMT1	Fluorouracil	19893	-0.418135	0.000885933
IGF2BP2	Nitrogen mustard	762	-0.417626	0.000900216
IGF2BP2	Elesclomol	174939	-0.416494	0.000932732
RRP8	Denileukin Diftitox Ontak	697979	-0.414113	0.00100457
METTL1	Hydroxyurea	32065	0.401026	0.00149623
WDR4	Cytarabine	63878	0.401076	0.00149397
RBMX	Ifosfamide	109724	0.401106	0.00149265
TRUB2	Lomustine	79037	0.40111	0.00149248
PUS1	Methotrexate	740	0.401451	0.00147735
NSUN4	Parthenolide	157035	0.401585	0.00147145
TET1	Fenretinide	374551	0.401796	0.0014622
NSUN4	Imexon	313425	0.401843	0.00146013
ALYREF	7-Ethyl-10-hydroxycamptothecin	673596	0.402006	0.00145306
ALYREF	Fenretinide	374551	0.403148	0.00140416
ZC3H13	Vemurafenib	761431	0.403546	0.00138746
NSUN6	Dimethylaminoparthenolide	734325	0.403695	0.00138125
HNRNPA2B1	Amonafide	308847	0.404098	0.00136458
ALYREF	Chlorambucil	3088	0.406634	0.00126388
TRMT6	Nelarabine	686673	0.407079	0.00124692
WTAP	3-Bromopyruvate (acid)	62343	0.408943	0.00117804
WDR4	Raltitrexed	639186	0.409531	0.00115705
ALYREF	Dexamethasone Decadron	34521	0.410084	0.0011376
PUS1	Melphalan	8806	0.410445	0.00112505
YTHDF2	Chelerythrine	36405	0.410621	0.00111899
PUS1	LMP-400	724998	0.411345	0.00109434
TRUB2	Cladribine	105014	0.411623	0.00108501
TRMT10C	Chelerythrine	36405	0.41164	0.00108446
WDR4	Vorinostat	701852	0.412389	0.00105969
ALYREF	RH1	697726	0.413045	0.00103841
HNRNPC	Pyrazoloacridine	366140	0.41308	0.00103727
TRMT6	PX-316	710297	0.41564	0.00095795
RNMT	Fludarabine	118218	0.415893	0.0009504
ALKBH3	Hydroxyurea	32065	0.417073	0.000915958
HNRNPC	Chelerythrine	36405	0.417724	0.00089745
PUS1	Asparaginase	109229	0.418518	0.000875327
WDR4	Uracil mustard	34462	0.418692	0.000870548
FTO	Rapamycin	226080	0.418909	0.000864612
WDR4	Asparaginase	109229	0.419124	0.000858771
PUS1	Clofarabine	606869	0.419138	0.000858383
PUS1	Gemcitabine	613327	0.422977	0.000759948
NSUN5	Cladribine	105014	0.423062	0.000757912
ALYREF	Cytarabine	63878	0.423564	0.00074585
WDR4	Triethylenemelamine	9706	0.424626	0.000720898
ALYREF	LMP-400	724998	0.424679	0.000719685
NSUN4	Vorinostat	701852	0.425939	0.000691116
HNRNPA2B1	Nelarabine	686673	0.426078	0.000688034
RNMT	Hypothemycin	354462	0.427445	0.000658324
YTHDF1	Chelerythrine	36405	0.428105	0.000644399
IGF2BP3	Cobimetinib (isomer 1)	768068	0.42882	0.000629625
TET1	Arsenic trioxide	92859	0.429219	0.000621521
PUS1	Pipobroman	25154	0.43022	0.00060158
NAT10	8-Chloro-adenosine	354258	0.430605	0.000594066
DNMT3A	Fludarabine	118218	0.432014	0.000567289
WDR4	Chlorambucil	3088	0.43251	0.000558125
ALKBH3	Nelarabine	686673	0.43255	0.000557379
NSUN6	Chelerythrine	36405	0.43387	0.000533677
RRP8	Nelarabine	686673	0.435069	0.000512943
WDR4	Hydroxyurea	32065	0.435662	0.000502952
ALYREF	Thiotepa	6396	0.437295	0.000476365
RBMX	Fenretinide	374551	0.437452	0.000473884
WDR4	Thiotepa	6396	0.437454	0.000473847
ZC3H13	Hypothemycin	354462	0.437767	0.000468932
PUS1	Nitrogen mustard	762	0.437791	0.000468557
HNRNPA2B1	Chelerythrine	36405	0.441107	0.000419207
PCIF1	Nelarabine	686673	0.44132	0.000416194
DNMT3A	Cladribine	105014	0.444308	0.000376102
TRMT61A	5-fluoro deoxy uridine 10mer	697912	0.44453	0.000373264
PUS1	RH1	697726	0.445655	0.000359193
HNRNPC	Amonafide	308847	0.445819	0.000357189
NSUN7	bisacodyl, active ingredient of viraplex	614826	0.4469	0.000344187
ALYREF	Triethylenemelamine	9706	0.447447	0.00033778
ALYREF	Nelarabine	686673	0.45005	0.000308741
IGF2BP3	Trametinib	758246	0.450062	0.000308619
HNRNPA2B1	Ifosfamide	109724	0.450234	0.000306784
NSUN7	Acetalax	59687	0.450534	0.000303605
WDR4	Cladribine	105014	0.453217	0.000276494
PUS1	Raltitrexed	639186	0.453522	0.000273549
PUS1	8-Chloro-adenosine	354258	0.456189	0.000249046
ALYREF	Irinotecan	616348	0.458376	0.000230471
METTL1	5-fluoro deoxy uridine 10mer	697912	0.459124	0.000224417
PUS1	Uracil mustard	34462	0.464005	0.000188324
NSUN5	Hydroxyurea	32065	0.464222	0.00018685
METTL14	Nelarabine	686673	0.468848	0.000157843
TRUB2	8-Chloro-adenosine	354258	0.469065	0.000156588
ZC3H13	Trametinib	758246	0.469764	0.000152616
ALKBH3	Chelerythrine	36405	0.471499	0.000143141
PUS1	Chlorambucil	3088	0.471519	0.000143033
METTL14	Chelerythrine	36405	0.474639	0.000127355
TRMT6	Chelerythrine	36405	0.475935	0.00012132
TET2	Fulvestrant	719276	0.478087	0.000111873
YTHDF1	Nelarabine	686673	0.478532	0.000110009
DNMT3A	Chelerythrine	36405	0.482175	9.57638e-05
TRDMT1	Nelarabine	686673	0.483781	9.00439e-05
ZC3H13	Cobimetinib (isomer 1)	768068	0.491325	6.71351e-05
PUS1	Hydroxyurea	32065	0.492882	6.31336e-05
PUS1	Fludarabine	118218	0.497724	5.20527e-05
WTAP	Chelerythrine	36405	0.499298	4.8855e-05
PUS1	Triethylenemelamine	9706	0.502544	4.28282e-05
PUS1	Thiotepa	6396	0.504504	3.95292e-05
ZC3H13	Dabrafenib	764134	0.505924	3.72871e-05
PUS1	5-fluoro deoxy uridine 10mer	697912	0.50712	3.54921e-05
NSUN5	Vorinostat	701852	0.512774	2.80323e-05
YTHDC2	Nelarabine	686673	0.512892	2.78937e-05
ZC3H13	Selumetinib	741078	0.517892	2.25601e-05
ALYREF	Floxuridine	27640	0.518756	2.17402e-05
RBMX	Nelarabine	686673	0.519579	2.09855e-05
PUS1	Cytarabine	63878	0.529696	1.34865e-05
PUS1	Cladribine	105014	0.537298	9.58361e-06
TRUB2	Vorinostat	701852	0.544226	6.96832e-06
NSUN6	Nelarabine	686673	0.54632	6.31959e-06
RBMX	Chelerythrine	36405	0.560092	3.26819e-06
ALYREF	5-fluoro deoxy uridine 10mer	697912	0.58298	1.0208e-06
DNMT3A	Nelarabine	686673	0.633628	5.51428e-08
