# Supplementary material for: Ovarian cancer subtypes based on the regulatory genes of RNA modifications: Novel prediction model of prognosis
Source: Front Endocrinol (Lausanne). 2022 Dec 5;13:972341. doi: 10.3389/fendo.2022.972341 (PMC9760687; doi:10.3389/fendo.2022.972341)
Supplement: Supplementary file 5 [file Table_5.xlsx]

## Sheet: Sheet2
Supplementary table 5: The identified two clinically relevant subtypes of ovarian cancer by nonnegative matrix factorization method (NMF).
ID	Cluster
TCGA-04-1519-01	Cluster2
TCGA-25-2392-01	Cluster2
TCGA-57-1585-01	Cluster2
TCGA-61-1995-01	Cluster2
TCGA-25-1317-01	Cluster2
TCGA-59-2355-01	Cluster2
TCGA-61-1740-01	Cluster2
TCGA-30-1855-01	Cluster2
TCGA-20-1687-01	Cluster2
TCGA-25-2401-01	Cluster2
TCGA-25-2396-01	Cluster2
TCGA-24-1843-01	Cluster2
TCGA-23-1120-01	Cluster2
TCGA-24-1846-01	Cluster2
TCGA-09-2048-01	Cluster2
TCGA-24-1427-01	Cluster2
TCGA-24-2019-01	Cluster2
TCGA-29-1784-01	Cluster2
TCGA-59-2363-01	Cluster2
TCGA-61-1998-01	Cluster2
TCGA-24-1850-01	Cluster2
TCGA-61-1900-01	Cluster2
TCGA-24-1849-01	Cluster2
TCGA-24-1425-01	Cluster2
TCGA-24-1424-01	Cluster2
TCGA-09-2044-01	Cluster2
TCGA-24-1423-01	Cluster2
TCGA-24-1413-01	Cluster2
TCGA-24-1416-01	Cluster2
TCGA-61-2102-01	Cluster2
TCGA-24-1417-01	Cluster2
TCGA-24-1419-01	Cluster2
TCGA-29-1781-01	Cluster2
TCGA-09-1674-01	Cluster2
TCGA-23-1029-01	Cluster2
TCGA-24-1469-01	Cluster2
TCGA-09-1659-01	Cluster2
TCGA-24-1847-01	Cluster2
TCGA-57-1583-01	Cluster2
TCGA-29-1776-01	Cluster2
TCGA-5X-AA5U-01	Cluster2
TCGA-09-2056-01	Cluster2
TCGA-25-1627-01	Cluster2
TCGA-3P-A9WA-01	Cluster2
TCGA-13-1512-01	Cluster2
TCGA-61-1918-01	Cluster2
TCGA-24-2293-01	Cluster2
TCGA-20-1685-01	Cluster2
TCGA-29-1701-01	Cluster2
TCGA-24-1567-01	Cluster2
TCGA-24-1428-01	Cluster2
TCGA-13-1411-01	Cluster2
TCGA-13-0730-01	Cluster2
TCGA-09-1670-01	Cluster2
TCGA-61-2002-01	Cluster2
TCGA-09-0367-01	Cluster2
TCGA-29-1705-01	Cluster2
TCGA-10-0928-01	Cluster2
TCGA-31-1950-01	Cluster2
TCGA-24-1558-01	Cluster2
TCGA-25-2399-01	Cluster2
TCGA-59-A5PD-01	Cluster2
TCGA-61-1724-01	Cluster2
TCGA-36-1570-01	Cluster2
TCGA-24-0975-01	Cluster2
TCGA-59-2350-01	Cluster2
TCGA-36-1574-01	Cluster2
TCGA-36-1571-01	Cluster2
TCGA-57-1582-01	Cluster2
TCGA-36-1580-01	Cluster2
TCGA-29-1770-01	Cluster2
TCGA-29-1770-02	Cluster2
TCGA-36-1581-01	Cluster2
TCGA-20-1683-01	Cluster2
TCGA-23-1026-01	Cluster2
TCGA-25-1313-01	Cluster2
TCGA-25-2409-01	Cluster2
TCGA-20-1682-01	Cluster2
TCGA-61-1728-01	Cluster2
TCGA-24-2035-01	Cluster2
TCGA-24-1430-01	Cluster2
TCGA-13-1405-01	Cluster2
TCGA-36-1568-01	Cluster2
TCGA-25-2404-01	Cluster2
TCGA-36-1569-01	Cluster2
TCGA-09-0364-01	Cluster2
TCGA-09-1669-01	Cluster2
TCGA-61-2008-01	Cluster2
TCGA-61-2008-02	Cluster2
TCGA-61-1725-01	Cluster2
TCGA-24-2271-01	Cluster2
TCGA-61-1733-01	Cluster2
TCGA-23-1027-01	Cluster2
TCGA-23-1123-01	Cluster2
TCGA-04-1364-01	Cluster2
TCGA-29-1696-01	Cluster2
TCGA-13-1506-01	Cluster2
TCGA-59-2354-01	Cluster2
TCGA-30-1861-01	Cluster2
TCGA-24-2026-01	Cluster2
TCGA-09-2045-01	Cluster2
TCGA-09-0369-01	Cluster2
TCGA-61-1738-01	Cluster2
TCGA-25-1634-01	Cluster2
TCGA-29-1785-01	Cluster2
TCGA-10-0936-01	Cluster2
TCGA-61-1910-01	Cluster2
TCGA-25-1320-01	Cluster2
TCGA-25-2393-01	Cluster2
TCGA-61-1919-01	Cluster2
TCGA-25-1630-01	Cluster2
TCGA-29-1694-01	Cluster2
TCGA-23-1122-01	Cluster2
TCGA-OY-A56P-01	Cluster2
TCGA-24-1557-01	Cluster2
TCGA-23-1023-01	Cluster2
TCGA-24-1550-01	Cluster2
TCGA-24-1552-01	Cluster2
TCGA-25-2400-01	Cluster2
TCGA-13-0893-01	Cluster2
TCGA-61-1917-01	Cluster2
TCGA-24-1435-01	Cluster2
TCGA-31-1956-01	Cluster2
TCGA-61-2110-01	Cluster2
TCGA-24-2281-01	Cluster2
TCGA-61-1737-01	Cluster2
TCGA-24-2023-01	Cluster2
TCGA-30-1860-01	Cluster2
TCGA-29-2428-01	Cluster2
TCGA-24-1562-01	Cluster2
TCGA-31-1944-01	Cluster2
TCGA-13-0801-01	Cluster2
TCGA-24-2267-01	Cluster2
TCGA-24-1563-01	Cluster2
TCGA-29-1691-01	Cluster2
TCGA-04-1348-01	Cluster2
TCGA-61-1736-01	Cluster2
TCGA-13-0920-01	Cluster2
TCGA-25-2391-01	Cluster2
TCGA-23-2084-01	Cluster2
TCGA-23-1109-01	Cluster2
TCGA-61-2092-01	Cluster2
TCGA-30-1718-01	Cluster2
TCGA-25-1315-01	Cluster2
TCGA-24-2298-01	Cluster2
TCGA-24-1103-01	Cluster2
TCGA-09-1668-01	Cluster2
TCGA-61-2101-01	Cluster2
TCGA-24-2297-01	Cluster2
TCGA-04-1514-01	Cluster2
TCGA-24-1549-01	Cluster2
TCGA-61-1914-01	Cluster2
TCGA-09-1666-01	Cluster2
TCGA-24-2024-01	Cluster2
TCGA-13-0916-01	Cluster2
TCGA-25-1632-01	Cluster2
TCGA-29-2427-01	Cluster2
TCGA-09-2051-01	Cluster2
TCGA-24-2036-01	Cluster2
TCGA-29-2425-01	Cluster2
TCGA-61-2098-01	Cluster2
TCGA-13-0899-01	Cluster2
TCGA-13-1498-01	Cluster2
TCGA-29-1763-01	Cluster2
TCGA-24-2289-01	Cluster2
TCGA-23-1114-01	Cluster2
TCGA-13-A5FT-01	Cluster2
TCGA-24-1556-01	Cluster2
TCGA-61-2094-01	Cluster2
TCGA-13-0897-01	Cluster2
TCGA-24-1463-01	Cluster2
TCGA-04-1365-01	Cluster2
TCGA-61-2104-01	Cluster2
TCGA-23-2081-01	Cluster2
TCGA-13-2060-01	Cluster2
TCGA-29-1688-01	Cluster2
TCGA-24-1930-01	Cluster2
TCGA-13-0799-01	Cluster2
TCGA-13-1489-02	Cluster2
TCGA-13-0924-01	Cluster2
TCGA-29-2414-01	Cluster2
TCGA-29-2414-02	Cluster2
TCGA-29-1762-01	Cluster2
TCGA-13-1481-01	Cluster2
TCGA-13-0800-01	Cluster2
TCGA-23-2078-01	Cluster2
TCGA-09-1662-01	Cluster2
TCGA-29-1693-01	Cluster2
TCGA-24-1467-01	Cluster2
TCGA-13-0913-01	Cluster2
TCGA-24-2027-01	Cluster2
TCGA-23-2077-01	Cluster2
TCGA-59-2351-01	Cluster2
TCGA-13-1497-01	Cluster2
TCGA-13-0890-01	Cluster2
TCGA-24-2020-01	Cluster2
TCGA-59-2348-01	Cluster2
TCGA-30-1857-01	Cluster1
TCGA-25-1631-01	Cluster1
TCGA-24-2262-01	Cluster1
TCGA-23-1809-01	Cluster1
TCGA-VG-A8LO-01	Cluster1
TCGA-24-2261-01	Cluster1
TCGA-24-2288-01	Cluster1
TCGA-25-1312-01	Cluster1
TCGA-61-2016-01	Cluster1
TCGA-31-1959-01	Cluster1
TCGA-25-1322-01	Cluster1
TCGA-09-1673-01	Cluster1
TCGA-23-1111-01	Cluster1
TCGA-24-1844-01	Cluster1
TCGA-61-2003-01	Cluster1
TCGA-61-2088-01	Cluster1
TCGA-30-1862-01	Cluster1
TCGA-31-1953-01	Cluster1
TCGA-29-1783-01	Cluster1
TCGA-24-1418-01	Cluster1
TCGA-24-1842-01	Cluster1
TCGA-24-1436-01	Cluster1
TCGA-36-1575-01	Cluster1
TCGA-59-2352-01	Cluster1
TCGA-WR-A838-01	Cluster1
TCGA-24-1928-01	Cluster1
TCGA-61-1721-01	Cluster1
TCGA-25-2397-01	Cluster1
TCGA-25-1323-01	Cluster1
TCGA-25-2042-01	Cluster1
TCGA-61-2000-01	Cluster1
TCGA-29-1778-01	Cluster1
TCGA-25-1870-01	Cluster1
TCGA-25-1329-01	Cluster1
TCGA-24-1548-01	Cluster1
TCGA-25-1626-01	Cluster1
TCGA-29-1761-01	Cluster1
TCGA-24-2033-01	Cluster1
TCGA-25-1623-01	Cluster1
TCGA-24-1434-01	Cluster1
TCGA-OY-A56Q-01	Cluster1
TCGA-20-1684-01	Cluster1
TCGA-25-1628-01	Cluster1
TCGA-61-2109-01	Cluster1
TCGA-09-2054-01	Cluster1
TCGA-57-1584-01	Cluster1
TCGA-61-2113-01	Cluster1
TCGA-24-1474-01	Cluster1
TCGA-31-1951-01	Cluster1
TCGA-29-1702-01	Cluster1
TCGA-25-1871-01	Cluster1
TCGA-57-1994-01	Cluster1
TCGA-57-1993-01	Cluster1
TCGA-36-1577-01	Cluster1
TCGA-24-1564-01	Cluster1
TCGA-24-1544-01	Cluster1
TCGA-25-1625-01	Cluster1
TCGA-36-1578-01	Cluster1
TCGA-30-1891-01	Cluster1
TCGA-36-1576-01	Cluster1
TCGA-31-1946-01	Cluster1
TCGA-24-1924-01	Cluster1
TCGA-61-2012-01	Cluster1
TCGA-29-1697-01	Cluster1
TCGA-29-1710-01	Cluster1
TCGA-61-1907-01	Cluster1
TCGA-29-A5NZ-01	Cluster1
TCGA-25-1314-01	Cluster1
TCGA-61-1741-01	Cluster1
TCGA-25-1321-01	Cluster1
TCGA-25-1324-01	Cluster1
TCGA-29-1711-01	Cluster1
TCGA-25-1318-01	Cluster1
TCGA-24-2290-01	Cluster1
TCGA-29-1699-01	Cluster1
TCGA-24-1616-01	Cluster1
TCGA-61-2009-01	Cluster1
TCGA-29-1695-01	Cluster1
TCGA-25-1326-01	Cluster1
TCGA-25-1316-01	Cluster1
TCGA-61-1743-01	Cluster1
TCGA-24-1560-01	Cluster1
TCGA-04-1362-01	Cluster1
TCGA-24-2038-01	Cluster1
TCGA-25-2398-01	Cluster1
TCGA-29-1690-01	Cluster1
TCGA-24-1551-01	Cluster1
TCGA-25-1635-01	Cluster1
TCGA-13-1511-01	Cluster1
TCGA-24-2254-01	Cluster1
TCGA-24-1545-01	Cluster1
TCGA-09-0366-01	Cluster1
TCGA-24-1553-01	Cluster1
TCGA-29-1703-01	Cluster1
TCGA-61-2097-01	Cluster1
TCGA-61-2095-01	Cluster1
TCGA-09-1667-01	Cluster1
TCGA-25-1633-01	Cluster1
TCGA-24-1546-01	Cluster1
TCGA-25-1319-01	Cluster1
TCGA-13-1507-01	Cluster1
TCGA-13-1505-01	Cluster1
TCGA-25-1328-01	Cluster1
TCGA-29-1698-01	Cluster1
TCGA-13-1403-01	Cluster1
TCGA-13-1410-01	Cluster1
TCGA-24-1604-01	Cluster1
TCGA-24-1555-01	Cluster1
TCGA-24-1603-01	Cluster1
TCGA-61-2111-01	Cluster1
