# Supplementary material for: Ovarian cancer subtypes based on the regulatory genes of RNA modifications: Novel prediction model of prognosis
Source: Front Endocrinol (Lausanne). 2022 Dec 5;13:972341. doi: 10.3389/fendo.2022.972341 (PMC9760687; doi:10.3389/fendo.2022.972341)
Supplement: Supplementary file 6 [file Table_6.xlsx]

## Sheet: Sheet1
Supplementary table 6: The immune related scores of ovarian cancer based on ESTIMATE database.
ID	StromalScore	ImmuneScore	ESTIMATEScore	TumorPurity
TCGA-61-1910-01	-1003.54	-698.979	-1702.52	0.93762
TCGA-61-1728-01	-1144.61	-653.119	-1797.73	0.942387
TCGA-09-1666-01	-934.953	187.238	-747.715	0.879859
TCGA-24-1469-01	-1479.23	-492.517	-1971.75	0.950624
TCGA-04-1348-01	-791.186	858.223	67.0375	0.816873
TCGA-61-1917-01	-301.646	111.761	-189.885	0.838041
TCGA-61-2009-01	496.79	252.397	749.187	0.75512
TCGA-31-1950-01	-1259.69	110.814	-1148.87	0.906302
TCGA-31-1951-01	269.897	477.463	747.36	0.755296
TCGA-61-1995-01	-810.825	468.198	-342.627	0.850062
TCGA-24-2297-01	-1134.18	-1193.15	-2327.33	0.96552
TCGA-24-1555-01	-1426.55	-715.171	-2141.72	0.95807
TCGA-25-1322-01	-139.476	-46.3001	-185.777	0.837711
TCGA-24-1427-01	501.73	309.338	811.068	0.749134
TCGA-29-1698-01	108.202	-415.072	-306.87	0.847286
TCGA-23-1023-01	-192.613	-81.4762	-274.089	0.84472
TCGA-13-0924-01	-263.17	814.614	551.444	0.773829
TCGA-24-1847-01	-261.345	1360.63	1099.29	0.720447
TCGA-24-1843-01	-446.591	623.15	176.559	0.807495
TCGA-25-1321-01	-1067.3	-626.255	-1693.56	0.937161
TCGA-30-1891-01	410.687	268.105	678.792	0.761854
TCGA-25-1326-01	442.912	397.992	840.904	0.746226
TCGA-29-2414-01	-109.292	-1115.93	-1225.22	0.910982
TCGA-09-1670-01	-834.939	117.269	-717.67	0.877754
TCGA-24-2033-01	-232.991	-572.627	-805.618	0.883866
TCGA-29-2414-02	-814.365	186.249	-628.116	0.871381
TCGA-61-1741-01	-684.002	-360.649	-1044.65	0.899731
TCGA-31-1953-01	329.056	1514.37	1843.42	0.640552
TCGA-30-1855-01	-51.7039	308.087	256.383	0.800528
TCGA-25-1324-01	-1276.99	-1145.6	-2422.59	0.969066
TCGA-09-2056-01	-882.966	289.994	-592.973	0.868838
TCGA-29-1701-01	-82.6692	281.596	198.927	0.805553
TCGA-25-1633-01	620.378	524.297	1144.68	0.71581
TCGA-25-2396-01	-411.609	142.611	-268.998	0.84432
TCGA-61-1914-01	-523.055	93.8665	-429.188	0.856685
TCGA-61-2094-01	-350.733	1794.67	1443.94	0.684455
TCGA-29-1705-01	164.58	-130.019	34.5604	0.819613
TCGA-36-1580-01	719.258	315.261	1034.52	0.727008
TCGA-25-2401-01	992.012	1073.37	2065.38	0.615197
TCGA-5X-AA5U-01	-1177.13	-1722.92	-2900.05	0.98397
TCGA-13-0916-01	-1101.44	-140.713	-1242.16	0.912004
TCGA-23-2084-01	-257.495	110.703	-146.792	0.834573
TCGA-36-1577-01	-1217.82	-1220.24	-2438.06	0.969624
TCGA-24-1551-01	-758.799	851.603	92.8038	0.814685
TCGA-61-1998-01	258.905	126.207	385.111	0.789061
TCGA-20-1684-01	-1297.5	-1372.04	-2669.55	0.977374
TCGA-24-1556-01	-606.931	100.367	-506.563	0.862489
TCGA-57-1582-01	-578.825	-675.328	-1254.15	0.912725
TCGA-04-1362-01	-1252.63	-402.021	-1654.65	0.935154
TCGA-61-2113-01	318.996	288.169	607.165	0.768622
TCGA-24-1924-01	-264.969	867.769	602.8	0.769032
TCGA-31-1946-01	489.124	450.242	939.366	0.736527
TCGA-29-1699-01	-183.693	669.566	485.872	0.779889
TCGA-61-2002-01	422.784	1021.63	1444.41	0.684404
TCGA-24-2035-01	1268.61	957.658	2226.27	0.596408
TCGA-09-1674-01	-1515.11	-1953.78	-3468.89	0.995415
TCGA-29-1710-01	437.855	1459.72	1897.58	0.634427
TCGA-24-1436-01	-532.046	148.032	-384.014	0.853246
TCGA-13-1497-01	-623.466	-444.703	-1068.17	0.901232
TCGA-24-2271-01	42.7225	461.542	504.264	0.778197
TCGA-24-1552-01	-1038.23	-863.126	-1901.35	0.947366
TCGA-61-1724-01	-432.905	-352.248	-785.153	0.882457
TCGA-20-1685-01	-510.547	333.47	-177.078	0.837013
TCGA-24-1423-01	-747.487	-509.051	-1256.54	0.912868
TCGA-25-2398-01	725.001	-170.792	554.209	0.773571
TCGA-29-1763-01	-394.423	-338.957	-733.381	0.878857
TCGA-29-1703-01	-933.222	-573.209	-1506.43	0.927226
TCGA-10-0936-01	-1851.67	-119.782	-1971.46	0.95061
TCGA-25-2409-01	11.6128	421.56	433.173	0.784708
TCGA-30-1718-01	207.164	-26.3562	180.808	0.807127
TCGA-29-1711-01	-356.756	516.31	159.553	0.808965
TCGA-61-2008-01	-597.501	-166.511	-764.012	0.880993
TCGA-61-1740-01	-350.052	976.194	626.142	0.766837
TCGA-29-1785-01	-296.352	948.176	651.824	0.764412
TCGA-13-1506-01	-1513.8	-572.33	-2086.13	0.9557
TCGA-29-1781-01	-384.828	1275.18	890.349	0.741374
TCGA-36-1570-01	-1410.63	-607.088	-2017.72	0.952696
TCGA-24-1930-01	512.459	1145.9	1658.36	0.661173
TCGA-13-0799-01	-2070.21	-1102.98	-3173.19	0.990327
TCGA-30-1862-01	107.466	-358.312	-250.846	0.842889
TCGA-23-1114-01	-658.884	-1556.21	-2215.1	0.961101
TCGA-25-1626-01	1600.96	1074.35	2675.31	0.542243
TCGA-61-2097-01	-66.9554	169.065	102.11	0.813893
TCGA-24-1616-01	-1142.55	-973.678	-2116.23	0.956991
TCGA-23-1109-01	-213.591	-81.5781	-295.169	0.846372
TCGA-29-2427-01	388.62	1813.93	2202.55	0.599199
TCGA-29-1695-01	656.335	583.367	1239.7	0.706001
TCGA-61-1737-01	461.767	106.305	568.072	0.77228
TCGA-29-2425-01	-827.074	-797.763	-1624.84	0.933594
TCGA-09-1662-01	-375.576	393.398	17.8226	0.821019
TCGA-13-1512-01	-243.425	-71.3185	-314.744	0.847899
TCGA-29-1697-01	-1734.84	-1321.43	-3056.28	0.9878
TCGA-24-2024-01	-303.984	-588.54	-892.523	0.889761
TCGA-57-1583-01	-583.601	-1130.64	-1714.24	0.938216
TCGA-24-1562-01	-196.901	17.328	-179.573	0.837214
TCGA-57-1584-01	-911.774	-132.527	-1044.3	0.899708
TCGA-13-1411-01	1206.65	1637.27	2843.93	0.521283
TCGA-61-2088-01	-1474.77	-1487.63	-2962.4	0.985561
TCGA-25-1625-01	-263.574	499.096	235.521	0.802359
TCGA-24-2288-01	-28.28	468.737	440.457	0.784044
TCGA-25-1623-01	1095.07	1183.95	2279.02	0.590175
TCGA-25-1312-01	-767.583	-408.206	-1175.79	0.907965
TCGA-61-1725-01	-140.812	57.9969	-82.8155	0.829362
TCGA-25-2042-01	1531.32	328.75	1860.07	0.638673
TCGA-23-1026-01	-143.412	603.206	459.794	0.782279
TCGA-29-1770-01	126.174	-464.158	-337.984	0.849703
TCGA-09-2054-01	-72.1398	-1107.78	-1179.92	0.908219
TCGA-61-1919-01	827.094	752.893	1579.99	0.66976
TCGA-61-1900-01	-1269.67	-1391.41	-2661.08	0.97711
TCGA-24-1558-01	-1178.3	-895.917	-2074.21	0.955184
TCGA-59-2354-01	583.554	470.698	1054.25	0.725016
TCGA-09-2051-01	-965.19	109.212	-855.978	0.8873
TCGA-09-1667-01	-298.452	569.497	271.046	0.799236
TCGA-23-1809-01	-1077.16	-1148.96	-2226.12	0.961546
TCGA-31-1956-01	1051.73	2152.55	3204.28	0.475435
TCGA-13-0730-01	-66.0823	-733.656	-799.738	0.883462
TCGA-04-1519-01	-1395.55	-1403.76	-2799.31	0.981225
TCGA-25-1870-01	-684.257	-273.669	-957.926	0.894102
TCGA-29-1688-01	43.994	823.98	867.974	0.743575
TCGA-61-2104-01	-670.12	490.192	-179.928	0.837242
TCGA-13-0801-01	-383.901	1576.49	1192.59	0.710881
TCGA-24-1928-01	183.99	-198.74	-14.7504	0.823739
TCGA-36-1569-01	620.202	709.154	1329.36	0.69662
TCGA-25-1315-01	-1505.3	-1733.41	-3238.71	0.991616
TCGA-24-1418-01	-183.7	-532.489	-716.189	0.87765
TCGA-24-1428-01	-549.038	649.63	100.592	0.814022
TCGA-23-2077-01	-346.579	137.318	-209.262	0.839589
TCGA-09-1669-01	-653.349	-120.113	-773.462	0.881649
TCGA-24-1430-01	-703.41	-1704.76	-2408.17	0.968541
TCGA-36-1581-01	-495.817	937.02	441.203	0.783976
TCGA-29-1776-01	-283.169	-528.044	-811.212	0.88425
TCGA-29-1696-01	-1510.86	-561.608	-2072.47	0.955108
TCGA-13-0913-01	-1551.02	-1308.05	-2859.08	0.98288
TCGA-09-0364-01	-1434.69	-2205.48	-3640.17	0.997505
TCGA-61-2111-01	-773.284	-157.133	-930.417	0.892286
TCGA-36-1571-01	-1216.39	-1443.99	-2660.37	0.977088
TCGA-24-2020-01	-1206.12	-1476.03	-2682.15	0.977764
TCGA-20-1687-01	-316.39	188.336	-128.053	0.833054
TCGA-24-2262-01	-457.604	54.6703	-402.934	0.854691
TCGA-24-1850-01	26.5331	-147.046	-120.513	0.832441
TCGA-25-1313-01	46.8808	617.335	664.216	0.763238
TCGA-13-1489-02	-1548.37	-155.816	-1704.18	0.937705
TCGA-29-1694-01	-263.971	-33.4177	-297.388	0.846546
TCGA-23-1027-01	-159.238	243.619	84.3811	0.815402
TCGA-59-2355-01	-510.993	-225.576	-736.569	0.87908
TCGA-24-1604-01	-790.924	-401.601	-1192.53	0.908991
TCGA-25-1319-01	-636.352	-148.196	-784.548	0.882415
TCGA-24-1564-01	551.314	1221.81	1773.12	0.648442
TCGA-57-1994-01	-748.616	652.945	-95.6707	0.830415
TCGA-04-1357-01	-68.6182	1792.7	1724.08	0.653905
TCGA-29-1778-01	-615.693	61.3961	-554.297	0.866013
TCGA-13-0899-01	-633.711	-438.107	-1071.82	0.901464
TCGA-24-2038-01	-1217.27	-756.217	-1973.49	0.950703
TCGA-13-0800-01	-1646.14	-1901.29	-3547.42	0.996452
TCGA-25-2399-01	-25.9877	148.386	122.399	0.812159
TCGA-24-1548-01	-1014.65	-587.223	-1601.87	0.932381
TCGA-59-A5PD-01	-1191.38	-796.035	-1987.42	0.951335
TCGA-25-2391-01	-1423.03	-41.153	-1464.18	0.924885
TCGA-29-2428-01	-660.65	620.822	-39.8282	0.82582
TCGA-25-1314-01	-523.923	-545.92	-1069.84	0.901338
TCGA-25-2393-01	-878.941	-596.912	-1475.85	0.925535
TCGA-23-2081-01	-648.859	-1132.94	-1781.8	0.941602
TCGA-29-1762-01	-1025.65	-1056.95	-2082.6	0.955548
TCGA-23-1123-01	-687.867	786.404	98.537	0.814197
TCGA-24-1435-01	310.282	309.331	619.613	0.767452
TCGA-24-2026-01	-705.81	210.408	-495.402	0.861658
TCGA-36-1575-01	-1621.98	-1930.66	-3552.64	0.996516
TCGA-10-0928-01	-1447.24	-1152.44	-2599.68	0.975153
TCGA-36-1568-01	-343.566	306.446	-37.1198	0.825596
TCGA-36-1576-01	1016.62	870.945	1887.57	0.635562
TCGA-24-1463-01	95.6949	76.9957	172.691	0.807829
TCGA-57-1993-01	-895.582	-419.292	-1314.87	0.91633
TCGA-24-2036-01	-1129.82	-1260.74	-2390.56	0.967895
TCGA-13-1403-01	-848.099	-620.852	-1468.95	0.925151
TCGA-09-0369-01	-110.932	-1034.72	-1145.65	0.906102
TCGA-24-1103-01	-1610.36	-1171.07	-2781.43	0.980716
TCGA-25-1871-01	-1529.78	-1993.66	-3523.45	0.996149
TCGA-23-1029-01	-911.373	-744.524	-1655.9	0.935218
TCGA-25-1630-01	-235.528	1081.86	846.335	0.745695
TCGA-25-1634-01	-1473.97	-1924.02	-3398	0.994366
TCGA-61-1721-01	1308.79	477.642	1786.43	0.646953
TCGA-24-1413-01	-1242.41	-393.916	-1636.32	0.934197
TCGA-25-1323-01	-541.006	-1103.24	-1644.25	0.934612
TCGA-61-2110-01	-1060.61	-800.95	-1861.56	0.94548
TCGA-61-2109-01	-1239.78	-184.453	-1424.23	0.92264
TCGA-04-1514-01	-1213.97	-2069.67	-3283.64	0.992447
TCGA-VG-A8LO-01	-1471.48	-1214.88	-2686.35	0.977893
TCGA-24-1549-01	-1124.02	74.8239	-1049.2	0.900022
TCGA-29-1784-01	-727.84	859.205	131.365	0.81139
TCGA-13-A5FT-01	-1618.23	-1093.93	-2712.15	0.978678
TCGA-61-1736-01	-732.86	109.41	-623.45	0.871044
TCGA-OY-A56P-01	-1115.48	-1872.3	-2987.78	0.986185
TCGA-29-1690-01	182.148	894.151	1076.3	0.722783
TCGA-29-1761-01	-864.185	290.321	-573.864	0.867446
TCGA-24-2281-01	-495.496	778.548	283.052	0.798175
TCGA-61-1738-01	-1304.7	-284.859	-1589.56	0.931727
TCGA-25-2400-01	-1138.22	-614.75	-1752.97	0.940169
TCGA-61-2098-01	-1212.34	-1766.01	-2978.35	0.985955
TCGA-59-2363-01	-1163.61	-1063.82	-2227.43	0.961599
TCGA-24-1567-01	-1615.89	-1557.61	-3173.49	0.990334
TCGA-61-1918-01	-525.273	16.1137	-509.16	0.862681
TCGA-36-1574-01	-101.308	-25.1451	-126.453	0.832924
TCGA-24-2023-01	-1044.19	-204.865	-1249.06	0.912419
TCGA-13-1511-01	-550.782	-482.065	-1032.85	0.898973
TCGA-25-1318-01	-187.462	-228.782	-416.243	0.855704
TCGA-25-2392-01	-276.307	1169.53	893.218	0.741092
TCGA-24-1474-01	-904.435	136.251	-768.184	0.881283
TCGA-24-1846-01	-321.477	428.64	107.163	0.813461
TCGA-09-1659-01	-725.431	122.688	-602.743	0.869547
TCGA-24-2027-01	-1241.34	-1461.81	-2703.15	0.978405
TCGA-29-1693-01	-21.6407	-354.494	-376.135	0.852642
TCGA-20-1682-01	53.3444	334.167	387.511	0.788845
TCGA-09-0366-01	-524.395	1337.33	812.939	0.748952
TCGA-24-1434-01	1121.61	782.739	1904.35	0.633659
TCGA-61-2003-01	593.284	810.321	1403.6	0.688759
TCGA-24-1545-01	741.844	956.236	1698.08	0.656787
TCGA-61-2012-01	-501.754	646.463	144.708	0.810244
TCGA-25-1632-01	-1251.46	-1654.89	-2906.35	0.984134
TCGA-24-2267-01	-214.632	1274.33	1059.7	0.724465
TCGA-24-2261-01	57.9466	877.472	935.419	0.736919
TCGA-25-1316-01	-917.09	-564.612	-1481.7	0.92586
TCGA-09-1668-01	-280.465	519.451	238.985	0.802055
TCGA-29-1770-02	-557.684	-717.446	-1275.13	0.913979
TCGA-61-1733-01	-125.39	-732.485	-857.875	0.887428
TCGA-3P-A9WA-01	-1611.44	-911.352	-2522.79	0.972591
TCGA-24-1425-01	969.641	362.141	1331.78	0.696364
TCGA-29-1691-01	-856.769	-457.418	-1314.19	0.91629
TCGA-61-2101-01	-64.4435	-937.5	-1001.94	0.896977
TCGA-59-2352-01	-500.161	-194.688	-694.849	0.876144
TCGA-OY-A56Q-01	-1532.44	-1936.22	-3468.65	0.995412
TCGA-04-1365-01	-949.269	513.67	-435.598	0.85717
TCGA-24-1563-01	590.324	117.137	707.46	0.759121
TCGA-13-0897-01	-367.091	172.499	-194.592	0.838417
TCGA-24-2019-01	-772.209	-433.03	-1205.24	0.909768
TCGA-36-1578-01	-687.29	754.682	67.3918	0.816843
TCGA-61-2016-01	-804.981	12.6064	-792.374	0.882955
TCGA-13-1498-01	-633.779	488.195	-145.585	0.834475
TCGA-24-1842-01	-347.857	773.918	426.062	0.785354
TCGA-13-1405-01	-16.7434	41.8211	25.0778	0.82041
TCGA-24-2298-01	37.796	-615.582	-577.786	0.867732
TCGA-25-1328-01	350.695	16.4449	367.14	0.790679
TCGA-30-1860-01	-395.012	1174.34	779.332	0.752212
TCGA-25-1631-01	-909.211	-706.373	-1615.58	0.933107
TCGA-13-0893-01	-490.866	12.9009	-477.965	0.860357
TCGA-23-1122-01	-794.718	-548.84	-1343.56	0.918008
TCGA-13-2060-01	-439.711	398.558	-41.1522	0.82593
TCGA-13-0890-01	307.792	103.973	411.764	0.786652
TCGA-59-2350-01	-938.622	-545.788	-1484.41	0.92601
TCGA-WR-A838-01	-1832.84	-1685.56	-3518.4	0.996084
TCGA-24-1467-01	-1153.12	-724.65	-1877.77	0.946252
TCGA-09-1673-01	-786.034	-554.247	-1340.28	0.917817
TCGA-24-1544-01	-1478.61	-1532.96	-3011.58	0.986757
TCGA-04-1364-01	-1851.25	-1786.58	-3637.83	0.997481
TCGA-61-2102-01	440.559	-499.378	-58.8194	0.827389
TCGA-24-1550-01	919.287	340.997	1260.28	0.703858
TCGA-24-1419-01	-1663.2	-1286.71	-2949.91	0.985249
TCGA-24-1849-01	1118.81	1322.25	2441.06	0.570808
TCGA-25-1320-01	565.047	-208.795	356.252	0.791656
TCGA-30-1861-01	309.992	-1152.07	-842.082	0.886357
TCGA-13-1410-01	-288.448	-111.342	-399.789	0.854451
TCGA-25-1627-01	-892.38	-722.081	-1614.46	0.933048
TCGA-30-1857-01	439.602	601.628	1041.23	0.726331
TCGA-13-0920-01	-1117.9	-1107.65	-2225.55	0.961523
TCGA-09-0367-01	-1351.99	107.001	-1244.98	0.912174
TCGA-24-1416-01	-1365.92	-347.687	-1713.61	0.938184
TCGA-24-0975-01	388.261	-137.619	250.642	0.801032
TCGA-24-2293-01	1028.06	1003.79	2031.86	0.619069
TCGA-61-1743-01	-999.406	-1034.98	-2034.39	0.953437
TCGA-31-1944-01	-418.996	-101.461	-520.457	0.863519
TCGA-25-1317-01	-428.441	-1137.93	-1566.37	0.930485
TCGA-25-1635-01	466.649	346.185	812.834	0.748962
TCGA-29-A5NZ-01	35.3907	-1008.15	-972.763	0.895075
TCGA-25-1628-01	839.517	578.694	1418.21	0.687203
TCGA-24-1553-01	-310.498	1569.13	1258.63	0.704031
TCGA-61-2092-01	-2217.39	-1076.39	-3293.78	0.992628
TCGA-25-1329-01	-64.6487	-246.419	-311.068	0.847613
TCGA-24-1844-01	-1177.79	-1325.12	-2502.91	0.971908
TCGA-24-1603-01	-1083.71	-706.871	-1790.58	0.942035
TCGA-09-2044-01	-598.066	324.46	-273.606	0.844682
TCGA-61-2008-02	-736.506	534.432	-202.074	0.839015
TCGA-23-2078-01	267.911	170.096	438.007	0.784268
TCGA-20-1683-01	-897.963	-737.255	-1635.22	0.934139
TCGA-13-1505-01	15	-635.128	-620.128	0.870805
TCGA-24-2254-01	-145.067	-54.159	-199.226	0.838788
TCGA-23-1120-01	-428.273	454.41	26.1369	0.820321
TCGA-24-1546-01	820.983	289.827	1110.81	0.719273
TCGA-24-1557-01	-1093.25	-398.886	-1492.14	0.926438
TCGA-59-2351-01	-58.7705	536.884	478.114	0.780601
TCGA-24-2289-01	792.787	393.438	1186.23	0.711538
TCGA-13-1481-01	164.651	-521.04	-356.389	0.851124
TCGA-25-2397-01	-1248.13	-491.215	-1739.34	0.939485
TCGA-09-2045-01	-1060.03	-394.636	-1454.66	0.924353
TCGA-24-2290-01	-534.522	445.055	-89.4666	0.829907
TCGA-61-2000-01	-578.255	87.0919	-491.163	0.861342
TCGA-09-2048-01	-1301.31	-1485.92	-2787.22	0.980882
TCGA-61-1907-01	-1143.81	1058.77	-85.0348	0.829544
TCGA-23-1111-01	-1122.14	-1241.78	-2363.92	0.966905
TCGA-31-1959-01	788.544	743.163	1531.71	0.675006
TCGA-24-1560-01	-1396.88	-956.206	-2353.08	0.966497
TCGA-29-1783-01	50.6819	351.304	401.986	0.787537
TCGA-59-2348-01	-581.43	-378.79	-960.221	0.894253
TCGA-24-1424-01	-285.521	-631.944	-917.465	0.891426
TCGA-13-1507-01	197.66	835.183	1032.84	0.727177
TCGA-25-2404-01	49.3576	-57.7125	-8.35489	0.823206
TCGA-61-2095-01	66.3439	575.453	641.797	0.76536
TCGA-29-1702-01	-1154.3	-1212.68	-2366.98	0.967019
TCGA-24-1417-01	171.501	786.62	958.121	0.734662
TCGA-57-1585-01	761.74	231.588	993.328	0.731146
