# Supplementary material for: Ovarian cancer subtypes based on the regulatory genes of RNA modifications: Novel prediction model of prognosis
Source: Front Endocrinol (Lausanne). 2022 Dec 5;13:972341. doi: 10.3389/fendo.2022.972341 (PMC9760687; doi:10.3389/fendo.2022.972341)
Supplement: Supplementary file 7 [file Table_7.xlsx]

## Sheet: Sheet1
Supplementary table 7: The riskscore of train and test cohort in ovarian cancer.
Group	id	futime	fustat	ALYREF	ZC3H13	WTAP	METTL1	riskScore	risk
Training group	TCGA-36-1578-01	2.32055	0	9.4008	10.4539	11.7706	9.102	1.7114	high
	TCGA-61-1728-01	2.32329	0	10.3148	10.2291	10.7343	8.8495	1.32202	high
	TCGA-24-2035-01	2.34795	1	10.7505	11.0148	10.7422	8.4833	1.28645	high
	TCGA-13-1405-01	2.37808	1	9.6557	10.774	10.07	7.4678	1.35646	high
	TCGA-30-1891-01	2.50411	1	10.0429	9.401	11.1057	8.9443	1.43586	high
	TCGA-36-1576-01	2.50685	0	9.6334	11.1252	10.2928	8.999	1.32164	high
	TCGA-31-1946-01	2.51507	0	9.9672	9.7595	10.5127	8.6415	1.33394	high
	TCGA-24-1924-01	2.51781	1	10.8643	9.8918	11.3901	9.1547	1.3652	high
	TCGA-09-1669-01	2.54247	0	11.0316	10.6073	11.2186	9.5638	1.28455	high
	TCGA-61-2008-01	2.55342	0	10.0276	10.0276	10.2594	8.5912	1.27587	high
	TCGA-61-2012-01	2.55342	0	9.9135	10.1322	10.5149	8.9794	1.32482	high
	TCGA-29-1697-01	2.6	1	9.8638	10.0178	10.5413	9.1152	1.32932	high
	TCGA-29-1710-01	2.60548	1	9.3474	11.2537	10.9446	8.5098	1.54905	high
	TCGA-61-1907-01	2.60822	0	10.4331	9.2379	11.1646	9.975	1.32797	high
	TCGA-29-A5NZ-01	2.69589	0	9.2054	11.6196	10.1579	7.3737	1.45608	high
	TCGA-25-1314-01	2.75068	1	9.8611	10.9663	10.66	8.4126	1.40269	high
	TCGA-61-1741-01	2.80548	1	10.0773	11.1177	11.2801	8.8376	1.48866	high
	TCGA-25-1321-01	2.83014	1	9.2362	10.6541	10.0155	9.0177	1.31577	high
	TCGA-25-1324-01	2.83562	1	9.971	10.5083	10.6304	9.2102	1.3302	high
	TCGA-59-2354-01	2.86575	1	10.371	10.1531	10.5684	8.8147	1.28051	high
	TCGA-29-1711-01	2.88493	0	9.0092	10.6286	9.494	8.3086	1.2775	high
	TCGA-24-2026-01	2.90137	1	10.0368	10.5391	10.3799	8.5836	1.30291	high
	TCGA-25-1318-01	2.91507	1	8.8035	10.9959	9.7767	8.463	1.36085	high
	TCGA-24-2290-01	3.01918	1	10.4984	9.7707	11.1929	8.5114	1.414	high
	TCGA-29-1699-01	3.03014	1	10.3227	10.0656	10.8339	9.418	1.30905	high
	TCGA-25-1630-01	3.18356	1	9.9948	10.6117	10.4224	8.9887	1.2955	high
	TCGA-24-1616-01	3.1863	1	8.9688	10.1215	9.8678	9.0113	1.3201	high
	TCGA-61-2009-01	3.32055	0	9.9784	10.2614	10.7047	9.2919	1.33921	high
	TCGA-29-1695-01	3.36712	1	10.6669	11.4625	11.6355	8.4263	1.50753	high
	TCGA-25-1326-01	3.42192	1	9.5329	10.473	10.4296	8.9377	1.36628	high
	TCGA-25-1316-01	3.50411	1	9.7116	11.297	10.1928	8.4876	1.31897	high
	TCGA-13-0893-01	3.6137	1	10.531	10.5657	10.7165	7.7346	1.35276	high
	TCGA-61-1743-01	3.6411	1	9.8692	9.6588	10.9013	9.2128	1.40065	high
	TCGA-24-1560-01	3.67397	1	9.2471	10.2668	10.4184	9.1171	1.39497	high
	TCGA-04-1362-01	3.69315	1	9.5952	10.9991	10.3927	8.9831	1.34913	high
	TCGA-24-2038-01	3.70959	1	9.4613	10.7731	10.651	9.4647	1.39704	high
	TCGA-24-2023-01	3.73699	1	10.0091	10.0036	10.1967	7.7603	1.31155	high
	TCGA-25-2398-01	3.75068	1	9.862	10.9878	11.7695	8.5416	1.67056	high
	TCGA-24-1562-01	3.79178	1	9.3457	11.036	9.7682	8.399	1.28468	high
	TCGA-24-2267-01	3.96164	1	9.9043	9.9939	10.3179	8.8235	1.2923	high
	TCGA-29-1690-01	3.96712	1	9.4121	9.8255	11.0124	9.372	1.48982	high
	TCGA-29-1691-01	4.0274	1	11.3291	9.9219	11.153	8.6707	1.27516	high
	TCGA-24-1551-01	4.32603	1	10.0089	9.6765	10.6679	8.1076	1.39308	high
	TCGA-25-1315-01	4.33699	1	10.8811	9.7967	11.0253	8.8526	1.3006	high
	TCGA-25-1635-01	4.33699	1	9.939	10.3372	11.0809	8.2309	1.49723	high
	TCGA-13-1511-01	4.52055	1	9.3807	10.0992	9.8785	7.7484	1.33499	high
	TCGA-24-1549-01	4.71507	1	10.966	9.883	11.0575	8.8025	1.29863	high
	TCGA-61-1914-01	4.71781	0	10.6131	9.7006	11.0171	9.4612	1.30222	high
	TCGA-24-2254-01	4.75616	1	9.0685	10.4815	10.8202	7.726	1.61373	high
	TCGA-24-1545-01	4.78356	1	8.9952	10.5677	9.6474	8.3465	1.30929	high
	TCGA-09-0366-01	4.8137	1	10.1272	9.2774	10.6254	8.692	1.32961	high
	TCGA-24-1553-01	4.8411	1	9.194	10.4658	10.1476	7.5883	1.43535	high
	TCGA-29-1703-01	4.9726	1	10.0829	10.3972	10.7209	8.5461	1.37169	high
	TCGA-61-2097-01	5.05205	0	8.888	10.2311	9.7912	8.7453	1.33108	high
	TCGA-61-2095-01	5.13699	1	8.4058	11.2254	10.6881	8.4831	1.6482	high
	TCGA-09-1667-01	5.15616	0	10.1114	10.1318	11.3194	8.6562	1.49841	high
	TCGA-25-1633-01	5.18082	1	8.9385	10.5031	10.9694	8.4141	1.62804	high
	TCGA-29-2427-01	5.20548	0	10.0851	9.9284	10.0624	7.6018	1.28098	high
	TCGA-09-2051-01	5.25753	0	10.726	9.7469	10.9636	9.073	1.29693	high
	TCGA-24-1546-01	5.35616	1	9.3696	10.5437	9.8227	8.2617	1.29784	high
	TCGA-25-1319-01	5.41644	1	9.7709	10.4222	10.3793	8.1288	1.36705	high
	TCGA-61-2098-01	5.46027	0	10.1118	11.5755	10.3075	8.432	1.29093	high
	TCGA-13-1507-01	5.46027	1	10.3957	9.1545	11.6536	8.9089	1.51116	high
	TCGA-13-1505-01	5.47397	0	9.7099	10.1742	10.4254	8.8115	1.34493	high
	TCGA-25-1328-01	5.50411	1	8.9656	11.1246	10.49	8.4402	1.50362	high
	TCGA-13-1498-01	5.51233	1	10.9213	11.0318	10.8634	8.7514	1.27311	high
	TCGA-29-1698-01	5.69315	0	10.2521	10.5323	10.9986	8.7867	1.395	high
	TCGA-23-1114-01	5.72329	1	10.1826	9.797	10.6232	8.7832	1.3187	high
	TCGA-61-2094-01	5.97808	0	10.297	10.858	10.6869	8.673	1.32783	high
	TCGA-61-2104-01	6.40548	0	9.7022	10.2376	10.0053	8.2663	1.28747	high
	TCGA-13-1403-01	6.42466	1	9.4991	11.6073	10.5052	8.5468	1.41836	high
	TCGA-13-1410-01	6.75068	0	9.2399	10.6682	9.9552	8.796	1.315	high
	TCGA-24-1930-01	6.7589	1	10.1554	10.8592	10.3917	8.4855	1.29577	high
	TCGA-24-1604-01	7.36438	1	8.9974	10.5555	9.8355	8.2051	1.35781	high
	TCGA-24-1555-01	7.37534	1	10.0986	10.2709	10.7223	9.4771	1.31506	high
	TCGA-24-1603-01	7.51233	1	9.3112	9.9805	10.0719	8.6499	1.33451	high
	TCGA-23-2077-01	9.65753	0	10.6059	10.1745	10.9695	8.7509	1.336	high
	TCGA-61-2111-01	10.4795	0	9.4448	10.6679	10.9118	8.4653	1.52386	high
	TCGA-61-1738-01	2.98356	1	11.7075	9.51	10.8452	9.0734	1.14194	low
	TCGA-25-1634-01	2.98904	1	10.6406	10.775	10.0863	8.8822	1.14922	low
	TCGA-29-1785-01	3.02466	1	10.6035	10.861	9.9376	8.8188	1.1298	low
	TCGA-10-0936-01	3.07671	1	10.2762	9.7711	9.7151	10.173	1.06051	low
	TCGA-61-1910-01	3.08767	0	10.5536	10.8892	10.0233	8.8677	1.1496	low
	TCGA-25-1320-01	3.16438	1	10.3482	11.1135	10.2652	8.2463	1.25716	low
	TCGA-25-2393-01	3.16986	1	11.4792	10.4037	10.9958	9.5149	1.18135	low
	TCGA-61-1919-01	3.18082	1	10.9744	9.8966	10.8511	8.8932	1.2498	low
	TCGA-29-1694-01	3.25205	1	10.2837	10.6615	9.949	8.4818	1.18829	low
	TCGA-23-1122-01	3.25753	1	10.3546	11.1994	10.219	8.9209	1.21153	low
	TCGA-OY-A56P-01	3.30685	0	9.4142	11.3163	9.5587	8.0827	1.25077	low
	TCGA-24-1557-01	3.32329	1	10.3019	9.6223	9.8981	9.1452	1.1382	low
	TCGA-23-1023-01	3.37808	0	10.692	9.95395	9.79945	8.98965	1.0821	low
	TCGA-24-1550-01	3.42192	1	10.3063	10.1411	10.2209	8.614	1.2293	low
	TCGA-24-1552-01	3.44932	1	10.6237	10.0564	10.1238	8.6034	1.16901	low
	TCGA-25-2400-01	3.50137	1	11.3206	10.1066	10.3283	11.2758	0.998284	low
	TCGA-61-1917-01	3.61918	1	11.3744	10.1997	10.7803	8.7831	1.18984	low
	TCGA-24-1435-01	3.6274	1	10.399	10.1208	10.1904	8.3774	1.22324	low
	TCGA-31-1956-01	3.67671	0	10.9118	9.8742	10.324	7.6562	1.21825	low
	TCGA-61-2110-01	3.70959	1	9.449	11.0638	9.6498	8.7822	1.22578	low
	TCGA-24-2281-01	3.71781	0	11.3454	11.0207	10.4341	9.3339	1.10544	low
	TCGA-61-1737-01	3.73699	0	11.1845	10.1474	10.3531	8.1811	1.16283	low
	TCGA-30-1860-01	3.74247	1	12.1707	9.0125	10.6644	9.2703	1.04323	low
	TCGA-29-2428-01	3.7589	0	10.7368	10.7088	10.4598	9.3489	1.184	low
	TCGA-31-1944-01	3.79726	0	10.5313	10.5066	10.6253	8.8645	1.26909	low
	TCGA-13-0801-01	3.83288	1	11.7616	9.5437	10.3354	9.5762	1.02266	low
	TCGA-24-1563-01	3.97534	1	10.0457	9.9523	10.2456	8.8197	1.25765	low
	TCGA-04-1348-01	4.06301	1	10.9585	11.1809	10.093	9.2069	1.0976	low
	TCGA-61-1736-01	4.06575	1	10.0371	10.9355	9.8251	8.8647	1.17804	low
	TCGA-13-0920-01	4.06575	1	11.1937	10.5275	11.0594	9.0603	1.2564	low
	TCGA-25-2391-01	4.08767	1	10.8505	9.6435	10.2637	8.4846	1.17073	low
	TCGA-23-2084-01	4.15342	1	10.1552	9.6416	10.0634	8.638	1.21443	low
	TCGA-23-1109-01	4.27945	1	11.1841	10.8269	10.2033	8.86	1.10516	low
	TCGA-61-2092-01	4.30959	0	10.1365	10.0246	9.9376	9.0885	1.17113	low
	TCGA-30-1718-01	4.32603	1	11.4033	10.878	10.7164	8.6667	1.18297	low
	TCGA-24-2298-01	4.43836	1	10.9818	11.0414	10.3168	7.2377	1.23536	low
	TCGA-24-1103-01	4.50959	1	10.9553	10.0385	9.5317	9.0438	1.00468	low
	TCGA-09-1668-01	4.6137	0	10.5619	10.2523	10.1493	8.8156	1.17196	low
	TCGA-61-2101-01	4.62466	1	10.2731	10.9317	9.9075	8.8625	1.16368	low
	TCGA-24-2297-01	4.65479	1	9.9708	11.0952	9.6389	8.5927	1.16555	low
	TCGA-04-1514-01	4.71233	1	10.8764	11.3542	10.1317	8.5909	1.14528	low
	TCGA-09-1666-01	4.8	0	10.5615	9.8856	10.2467	8.4746	1.20658	low
	TCGA-24-2024-01	4.84658	1	10.9705	9.7874	10.0155	9.346	1.06994	low
	TCGA-13-0916-01	4.89041	0	11.1457	9.5039	9.9171	9.2472	1.03626	low
	TCGA-25-1632-01	4.92877	1	9.9637	10.5937	9.8656	9.2858	1.17221	low
	TCGA-24-2036-01	5.33425	1	10.6183	11.161	9.7063	7.5241	1.15016	low
	TCGA-29-2425-01	5.41644	0	9.571	11.0898	9.6985	9.2308	1.19594	low
	TCGA-13-0899-01	5.51233	1	11.0793	9.9452	10.1149	9.1518	1.08427	low
	TCGA-29-1763-01	5.56712	0	10.6999	10.5443	10.0348	8.8853	1.13109	low
	TCGA-24-2289-01	5.6137	1	10.0834	10.2567	9.9802	8.2531	1.2308	low
	TCGA-13-A5FT-01	5.87123	0	11.2111	11.3624	9.3317	8.6163	0.968544	low
	TCGA-24-1556-01	5.88493	1	11.1085	9.2714	10.0459	8.6161	1.0908	low
	TCGA-13-0897-01	5.97808	1	11.5093	9.0478	10.5537	9.1401	1.10764	low
	TCGA-24-1463-01	6.07671	1	10.3919	11.0022	10.0332	8.0961	1.21217	low
	TCGA-04-1365-01	6.38082	0	11.1678	10.0018	10.1104	9.2384	1.06931	low
	TCGA-23-2081-01	6.41644	1	10.5389	9.9821	10.1785	8.5596	1.19231	low
	TCGA-13-2060-01	6.49041	0	10.8921	10.2646	10.117	9.2684	1.10288	low
	TCGA-29-1688-01	6.57534	1	10.8901	9.6923	10.1601	8.9822	1.12209	low
	TCGA-13-0799-01	6.94521	0	11.3216	9.5831	9.7953	9.6286	0.98069	low
	TCGA-13-1489-02	6.99452	1	11.4258	9.2436	11.1895	9.0893	1.24317	low
	TCGA-13-0924-01	7.16164	0	11.0179	9.5819	10.09	10.0848	1.04273	low
	TCGA-29-2414-01	7.18082	1	10.3309	10.8049	10.2303	8.9976	1.21096	low
	TCGA-29-2414-02	7.18082	1	10.3827	10.4327	10.5091	9.0344	1.25608	low
	TCGA-29-1762-01	7.21644	1	10.7163	9.8146	10.2489	9.4771	1.13624	low
	TCGA-13-1481-01	7.25479	1	10.6587	10.8787	9.5638	8.5285	1.07021	low
	TCGA-13-0800-01	7.29041	0	10.9045	11.2666	9.8706	9.1975	1.06568	low
	TCGA-23-2078-01	7.29041	0	10.6545	11.0781	9.9532	8.6371	1.13624	low
	TCGA-09-1662-01	7.44384	1	10.6387	10.7462	10.1974	8.5696	1.18616	low
	TCGA-29-1693-01	8.48219	0	10.9106	8.6779	10.3825	9.3694	1.13691	low
	TCGA-24-1467-01	8.83288	1	10.4366	11.2561	9.5153	8.6516	1.08373	low
	TCGA-13-0913-01	9.10959	0	11.695	10.9075	9.0607	10.0269	0.825731	low
	TCGA-24-2027-01	9.14247	1	11.1104	9.8617	10.9638	8.9257	1.25223	low
	TCGA-59-2351-01	9.67671	0	9.9082	10.4848	9.8695	9.3485	1.17637	low
	TCGA-13-1497-01	10.6055	0	11.5647	10.2722	10.0479	9.0437	1.02333	low
	TCGA-13-0890-01	12.1205	0	10.873	9.335	9.9485	9.7318	1.05009	low
	TCGA-24-2020-01	12.6685	1	10.9351	10.1427	10.6164	9.177	1.19466	low
	TCGA-59-2348-01	15.0164	0	10.1809	10.6893	9.0275	9.1282	1.00618	low
Test group	TCGA-30-1857-01	0.0219178	1	9.4151	11.7492	9.9573	9.2142	1.273	high
	TCGA-25-1631-01	0.0246575	1	9.4433	10.5418	10.7181	8.6484	1.46451	high
	TCGA-24-2262-01	0.030137	1	9.9273	9.8522	11.242	7.877	1.55955	high
	TCGA-23-1809-01	0.0438356	0	9.5848	10.3576	10.2375	8.5862	1.3363	high
	TCGA-VG-A8LO-01	0.0657534	1	9.3677	11.9506	10.4881	8.2468	1.45554	high
	TCGA-24-2261-01	0.0657534	1	9.6882	10.7233	10.2756	8.3029	1.34786	high
	TCGA-24-2288-01	0.0684932	1	9.1821	10.8612	10.4818	8.9604	1.4325	high
	TCGA-25-1312-01	0.0849315	1	9.3622	11.0896	10.5466	8.9654	1.42051	high
	TCGA-61-2016-01	0.0986301	1	8.9135	9.9582	10.9698	9.2495	1.57134	high
	TCGA-57-1585-01	0.145205	1	10.0836	9.9523	10.4695	8.2753	1.32976	high
	TCGA-61-1995-01	0.167123	0	9.5047	10.2912	9.9309	8.2761	1.29942	high
	TCGA-25-1317-01	0.167123	1	9.7939	11.274	10.1394	8.8049	1.27814	high
	TCGA-31-1959-01	0.183562	0	9.6444	10.2917	10.3792	8.8192	1.34463	high
	TCGA-25-1322-01	0.249315	1	9.6401	10.8633	10.1396	8.5219	1.3136	high
	TCGA-09-1673-01	0.252055	0	8.9357	11.1616	10.3452	8.6058	1.46317	high
	TCGA-23-1111-01	0.268493	0	9.2929	10.9346	10.675	9.0468	1.45544	high
	TCGA-24-1843-01	0.290411	0	11.2026	10.3267	11.5554	8.6231	1.38536	high
	TCGA-24-1844-01	0.309589	0	10.2275	10.3344	10.7208	8.5683	1.34857	high
	TCGA-61-2003-01	0.334247	0	9.6095	11.0257	10.2938	7.8745	1.39064	high
	TCGA-61-2088-01	0.39726	0	8.7591	10.3344	11.0483	8.6403	1.66418	high
	TCGA-24-1849-01	0.482192	0	10.5315	10.9293	10.6527	8.3041	1.30815	high
	TCGA-30-1862-01	0.509589	1	9.8921	10.4813	10.7214	8.4309	1.40811	high
	TCGA-24-1423-01	0.520548	0	9.2425	11.1612	9.5651	7.9868	1.28023	high
	TCGA-61-2102-01	0.539726	1	10.9427	10.7873	11.1427	9.0628	1.3101	high
	TCGA-31-1953-01	0.558904	0	9.6265	10.0198	10.0977	7.7273	1.34761	high
	TCGA-29-1783-01	0.60274	0	9.6779	11.1342	10.8291	8.3987	1.47275	high
	TCGA-24-1419-01	0.654795	0	10.6067	9.8386	10.7479	8.7652	1.28608	high
	TCGA-24-1418-01	0.665753	0	10.132	11.7183	10.8774	9.1805	1.36899	high
	TCGA-24-1842-01	0.693151	0	10.4368	9.7904	11.6344	8.7709	1.51254	high
	TCGA-09-1674-01	0.712329	0	10.4491	10.8051	10.9052	9.1846	1.32333	high
	TCGA-24-1436-01	0.712329	1	9.6305	10.9845	10.1997	8.5667	1.32597	high
	TCGA-36-1575-01	0.712329	0	8.7772	10.8479	11.1636	8.3703	1.71569	high
	TCGA-59-2352-01	0.783562	1	10.1537	10.3155	10.6966	9.0844	1.32421	high
	TCGA-WR-A838-01	0.832877	1	9.6284	12.3176	11.1011	9.3511	1.49245	high
	TCGA-24-1928-01	0.920548	1	9.8237	10.798	10.4929	8.4207	1.36927	high
	TCGA-61-1721-01	0.926027	0	9.5318	10.5497	10.7371	8.039	1.49374	high
	TCGA-24-1847-01	0.939726	0	9.8557	10.4037	10.2251	9.0452	1.26963	high
	TCGA-25-2397-01	1	1	9.8449	9.7295	10.4378	8.0047	1.37253	high
	TCGA-25-1323-01	1.08219	1	9.4446	11.338	10.406	8.6378	1.39697	high
	TCGA-25-2042-01	1.08493	1	9.4125	11.4188	10.3911	7.7499	1.45357	high
	TCGA-61-2000-01	1.20822	0	10.7882	9.9982	11.829	8.2785	1.53599	high
	TCGA-29-1778-01	1.24384	0	9.9053	10.3602	10.6743	8.6986	1.37866	high
	TCGA-25-1870-01	1.24658	1	9.4731	11.5444	10.2468	8.684	1.35549	high
	TCGA-25-1329-01	1.25205	1	9.4709	10.8493	10.0266	8.6442	1.30673	high
	TCGA-24-1548-01	1.35068	1	9.266	9.5008	10.6788	8.7868	1.46859	high
	TCGA-24-2293-01	1.3863	1	9.8795	11.1449	10.061	8.1754	1.28399	high
	TCGA-29-1701-01	1.41096	1	11.3197	9.2573	11.4038	9.1383	1.29954	high
	TCGA-25-1626-01	1.41918	1	9.2751	11.1858	10.2464	8.2992	1.40614	high
	TCGA-29-1761-01	1.44658	1	10.9946	10.1268	11.7352	9.2951	1.41633	high
	TCGA-13-1411-01	1.45479	1	10.371	10.9682	10.3283	8.1287	1.27267	high
	TCGA-24-2033-01	1.53973	1	9.1519	10.4249	10.5154	9.1842	1.4287	high
	TCGA-25-1623-01	1.54795	1	9.5923	10.5094	10.8588	8.4045	1.48964	high
	TCGA-24-1434-01	1.55616	1	9.2999	10.661	10.5719	8.3579	1.47169	high
	TCGA-OY-A56Q-01	1.57808	0	8.9362	12.0905	10.174	8.9371	1.40799	high
	TCGA-20-1684-01	1.59178	0	9.8752	11.2136	10.7896	9.5008	1.3661	high
	TCGA-25-2399-01	1.66575	1	10.0965	10.0119	10.5578	9.0713	1.30192	high
	TCGA-25-1628-01	1.71781	1	9.5333	10.6714	10.5818	8.2795	1.44194	high
	TCGA-61-2109-01	1.72329	1	8.7195	10.7108	9.7349	8.9936	1.33167	high
	TCGA-61-1724-01	1.74521	1	9.7734	9.7566	10.0919	8.4813	1.28117	high
	TCGA-09-2054-01	1.74521	1	9.5554	10.5981	10.5382	8.4414	1.41794	high
	TCGA-61-2113-01	1.85205	1	9.943	10.3523	10.4398	8.2057	1.35002	high
	TCGA-24-1474-01	1.85205	1	10.3343	9.5644	11.1901	8.2358	1.45489	high
	TCGA-31-1951-01	1.87397	0	9.5966	11.3669	10.0601	8.3869	1.31317	high
	TCGA-29-1702-01	1.99452	1	9.9637	10.8502	11.7337	10.0332	1.53931	high
	TCGA-36-1580-01	2.01918	1	10.1703	11.0399	10.3444	8.6976	1.27298	high
	TCGA-36-1581-01	2.05753	0	10.3003	10.732	10.5371	8.6325	1.29703	high
	TCGA-25-1871-01	2.08219	1	9.9928	12.0181	11.0241	8.774	1.45042	high
	TCGA-57-1994-01	2.08493	0	9.5091	10.8314	10.4959	9.0774	1.37834	high
	TCGA-57-1993-01	2.09041	0	9.8737	11.1096	10.7653	8.7293	1.40641	high
	TCGA-20-1683-01	2.11507	0	9.7873	10.6064	10.1648	7.7791	1.33888	high
	TCGA-36-1577-01	2.14521	0	11.0925	9.3273	11.637	9.2053	1.38001	high
	TCGA-24-1564-01	2.15616	1	9.1931	10.0799	10.1603	7.7724	1.42486	high
	TCGA-24-1544-01	2.24658	1	8.9711	10.1903	10.8012	8.7794	1.55187	high
	TCGA-20-1682-01	2.29315	0	10.2652	9.8195	10.6139	9.1202	1.28617	high
	TCGA-25-1625-01	2.30137	1	8.9029	10.8153	9.8002	8.9428	1.32267	high
	TCGA-04-1519-01	0.0657534	0	9.4579	11.3505	9.6428	8.9224	1.21722	low
	TCGA-25-2392-01	0.0849315	1	10.5309	9.8769	10.4628	8.5387	1.25039	low
	TCGA-59-2355-01	0.178082	1	10.4328	10.9858	10.0005	8.7314	1.16784	low
	TCGA-61-1740-01	0.20274	1	10.6922	9.7047	10.3419	8.753	1.19276	low
	TCGA-30-1855-01	0.205479	1	11.1195	11.0033	10.2347	8.4255	1.14065	low
	TCGA-20-1687-01	0.221918	0	9.6146	10.437	9.7017	8.3301	1.23483	low
	TCGA-25-2401-01	0.246575	1	10.4935	9.8288	9.9539	8.5688	1.1541	low
	TCGA-25-2396-01	0.252055	1	10.6009	10.1998	10.2412	8.7805	1.18609	low
	TCGA-23-1120-01	0.356164	0	9.9444	10.6597	9.8423	7.9661	1.23914	low
	TCGA-24-1846-01	0.364384	0	10.705	10.212	10.7062	9.1926	1.24255	low
	TCGA-09-2048-01	0.378082	1	11.6971	9.3862	11.1547	8.8535	1.21308	low
	TCGA-24-1427-01	0.40274	0	10.2385	10.9352	10.1225	8.6223	1.22224	low
	TCGA-24-2019-01	0.405479	0	10.3882	10.5713	10.3947	9.028	1.23322	low
	TCGA-29-1784-01	0.446575	0	10.7171	8.6352	9.8326	9.9675	1.03464	low
	TCGA-59-2363-01	0.452055	0	11.0754	11.5439	9.9229	8.4162	1.09232	low
	TCGA-61-1998-01	0.460274	0	10.0791	10.0716	10.2427	8.8802	1.24982	low
	TCGA-24-1850-01	0.460274	0	10.9452	9.9013	10.808	8.8995	1.24472	low
	TCGA-61-1900-01	0.482192	0	11.381	11.5072	9.9579	8.553	1.05613	low
	TCGA-24-1425-01	0.49589	0	10.1916	10.8373	9.988	7.7622	1.24689	low
	TCGA-24-1424-01	0.50137	0	10.9158	10.2984	9.8806	8.6263	1.08845	low
	TCGA-09-2044-01	0.509589	0	12.753	9.3314	10.4919	8.5893	0.981612	low
	TCGA-24-1413-01	0.526027	0	10.0049	10.0442	9.7063	8.3362	1.18207	low
	TCGA-24-1416-01	0.531507	0	10.3429	10.8523	9.4617	8.5624	1.08778	low
	TCGA-24-1417-01	0.652055	0	10.1759	10.114	9.8938	8.7154	1.17705	low
	TCGA-29-1781-01	0.69863	0	10.9205	9.0206	10.6599	9.4955	1.18325	low
	TCGA-23-1029-01	0.734247	0	10.7085	10.1464	10.2505	8.6659	1.17959	low
	TCGA-24-1469-01	0.758904	0	10.7008	10.8052	10.9362	9.6718	1.26708	low
	TCGA-09-1659-01	0.832877	1	10.3897	9.4374	10.626	9.558	1.24562	low
	TCGA-57-1583-01	0.947945	1	10.0443	10.7422	9.8783	8.9951	1.17976	low
	TCGA-29-1776-01	0.986301	0	11.0486	9.7307	9.9081	9.1821	1.04967	low
	TCGA-5X-AA5U-01	0.989041	0	9.5912	12.5292	9.6592	8.4421	1.23389	low
	TCGA-09-2056-01	1.03836	0	11.2588	9.4029	10.7117	9.6175	1.14575	low
	TCGA-25-1627-01	1.07945	1	10.8234	10.483	10.5164	9.0631	1.19731	low
	TCGA-3P-A9WA-01	1.15068	0	10.4466	11.269	10.0395	8.4638	1.18848	low
	TCGA-13-1512-01	1.21096	0	11.6205	11.1359	10.1099	8.6036	1.05076	low
	TCGA-61-1918-01	1.31233	1	9.3714	9.6358	9.5782	8.386	1.23583	low
	TCGA-20-1685-01	1.39178	0	11.1873	9.6432	10.3069	9.3661	1.09404	low
	TCGA-24-1567-01	1.43562	1	11.4038	10.1593	10.2431	8.6554	1.09268	low
	TCGA-24-1428-01	1.44932	0	11.0578	9.4805	10.3815	9.1107	1.13484	low
	TCGA-13-0730-01	1.48493	1	11.0282	10.1433	10.7177	8.8889	1.21727	low
	TCGA-09-1670-01	1.49863	0	9.8451	10.256	9.7167	8.8791	1.178	low
	TCGA-61-2002-01	1.49863	0	10.4089	9.6915	10.2615	9.2543	1.18817	low
	TCGA-09-0367-01	1.49863	1	10.6454	9.4796	9.8948	9.619	1.07296	low
	TCGA-29-1705-01	1.52055	1	11.5431	10.7824	9.7495	8.6383	0.996462	low
	TCGA-10-0928-01	1.54247	1	10.9892	10.4673	9.8053	8.6424	1.06662	low
	TCGA-31-1950-01	1.56438	0	10.3339	10.5229	10.3556	8.8395	1.24251	low
	TCGA-24-1558-01	1.6274	1	10.0644	10.0875	9.9662	8.2382	1.23051	low
	TCGA-59-A5PD-01	1.70959	1	10.8875	11.6188	10.0094	8.7424	1.11526	low
	TCGA-57-1584-01	1.76164	0	8.7525	9.8615	9.5046	9.1303	1.26627	low
	TCGA-36-1570-01	1.79452	0	10.9602	10.1083	9.5963	8.6452	1.03264	low
	TCGA-24-0975-01	1.81644	1	11.1314	11.7009	9.8186	9.1792	1.0335	low
	TCGA-59-2350-01	1.86027	1	10.8574	9.9829	9.8137	9.1882	1.05626	low
	TCGA-36-1574-01	1.87945	0	11.0194	9.5629	10.1941	9.0615	1.10813	low
	TCGA-36-1571-01	1.90411	1	10.0695	10.5724	9.8154	9.2766	1.1497	low
	TCGA-57-1582-01	2.00274	1	10.4661	10.8274	9.9278	9.7578	1.09942	low
	TCGA-29-1770-01	2.03014	0	10.6601	10.6514	9.5841	9.2542	1.03954	low
	TCGA-29-1770-02	2.03014	0	10.4101	11.1312	9.3666	9.4188	1.02585	low
	TCGA-23-1026-01	2.23562	0	10.4581	10.383	10.0259	9.3935	1.13375	low
	TCGA-25-1313-01	2.24658	1	10.7391	10.1516	10.3618	8.2615	1.21822	low
	TCGA-25-2409-01	2.24932	1	10.2417	10.5351	9.597	8.3121	1.13506	low
	TCGA-24-1430-01	2.36438	1	10.1455	10.9513	10.0797	7.9606	1.26173	low
	TCGA-36-1568-01	2.39726	0	9.8658	10.7147	9.9769	8.2988	1.25953	low
	TCGA-25-2404-01	2.41918	1	10.132	10.1993	9.9322	8.3912	1.20729	low
	TCGA-36-1569-01	2.42466	0	9.764	10.6287	9.2024	8.6619	1.1051	low
	TCGA-09-0364-01	2.43014	1	10.9074	11.1441	10.0962	8.9583	1.11605	low
	TCGA-61-2008-02	2.55342	0	9.9576	9.3255	9.9468	8.8967	1.20254	low
	TCGA-61-1725-01	2.61918	0	11.6373	9.6375	10.1996	9.5621	1.01499	low
	TCGA-24-2271-01	2.63562	1	9.8926	11.0001	9.6128	8.5074	1.17443	low
	TCGA-61-1733-01	2.64932	0	10.4338	10.0425	9.6836	8.5637	1.11291	low
	TCGA-23-1027-01	2.67397	1	10.4296	9.1486	10.2592	9.6887	1.1605	low
	TCGA-23-1123-01	2.78904	1	10.8188	10.3998	10.099	8.7754	1.13293	low
	TCGA-04-1364-01	2.80548	1	10.8916	11.5845	10.5458	9.4508	1.17954	low
	TCGA-29-1696-01	2.8274	1	10.7045	9.2663	10.1832	9.0631	1.14337	low
	TCGA-13-1506-01	2.84658	1	10.9089	10.5427	10.6033	9.4021	1.18589	low
	TCGA-30-1861-01	2.89863	1	10.1976	10.3858	9.3699	8.8995	1.07105	low
	TCGA-09-2045-01	2.92877	1	10.6571	10.7263	9.4586	8.1861	1.06726	low
	TCGA-09-0369-01	2.96438	1	11.8159	9.5228	10.3397	9.446	1.02297	low
