# Supplementary material for: Ovarian cancer subtypes based on the regulatory genes of RNA modifications: Novel prediction model of prognosis
Source: Front Endocrinol (Lausanne). 2022 Dec 5;13:972341. doi: 10.3389/fendo.2022.972341 (PMC9760687; doi:10.3389/fendo.2022.972341)
Supplement: Supplementary file 8 [file Table_8.xlsx]

## Sheet: Sheet1
Supplementary table 8: The riskscore of verification group based on imvigor210 cohort.
id	futime	fustat	ALYREF	ZC3H13	WTAP	riskScore	Risk
SAMf2ce197162ce	1.577	1	3.49462	4.0129	4.2357	0.0869143	high
SAM698d8d76b934	0.427105	1	4.16789	4.25611	3.81343	0.0655319	low
SAMc1b27bc16435	24.1807	0	3.86757	4.46358	3.47488	0.0634315	low
SAM85e41e7f33f9	0.62423	1	3.89106	3.4731	3.80486	0.0588888	low
SAMf275eb859a39	24.4764	0	2.73621	3.92931	3.86262	0.0864894	high
SAM7f0d9cc7f001	4.63244	1	2.7596	4.27249	4.03131	0.099462	high
SAM4305ab968b90	1.41273	1	3.80401	3.3346	3.8811	0.0602621	low
SAMcf018fee2acd	16.23	1	2.88846	4.28855	3.57591	0.0797479	high
SAMb2f1d0e54ece	11.4004	1	3.91519	3.6286	3.16553	0.046036	low
SAMcc4675f394a1	3.12115	1	2.74101	4.14137	3.09952	0.0651833	low
SAM49f9b2e57aa5	7.45791	1	3.66714	3.94239	3.59738	0.0626388	low
SAM2e7aa8fa0ab3	7.72074	1	3.16731	4.31339	3.45091	0.0713192	high
SAMd0e47be700b0	0.887064	1	4.10793	4.44917	3.73908	0.0670428	low
SAMdf3e42c8672a	7.32649	1	3.75379	3.68487	3.15659	0.0481474	low
SAMd027124354ce	23.5236	0	3.39582	4.06084	3.80129	0.0745583	high
SAM36d87392593b	23.6879	0	4.406	3.58262	3.58885	0.0488733	low
SAM4edbe45817b3	1.05133	1	3.53153	3.93366	3.42541	0.059905	low
SAM36a9225b0222	23.8193	0	2.72055	4.21884	3.55269	0.0808291	high
SAMe7bf6c015192	3.12115	1	3.21364	4.40945	3.60413	0.0769085	high
SAM6dd7ad1d797d	19.2854	1	3.53804	3.71167	3.63936	0.0625374	low
SAMc0d625a50eb8	13.2731	1	2.33044	4.42757	3.18033	0.078727	high
SAM18039827e1b9	1.47844	1	3.85774	3.71137	3.32918	0.050914	low
SAM681e4bf7cf85	23.3922	0	3.8056	3.71366	3.55681	0.0568238	low
SAMc692536a795a	5.65092	1	3.55891	4.23579	3.4062	0.0629561	low
SAM9a2cf3c06fb3	5.65092	1	3.44092	4.06939	3.85978	0.0758061	high
SAM557dde1b9f3e	6.70226	1	3.33347	4.25136	3.27299	0.0628033	low
SAMb8f13a0525a6	2.69405	1	3.98914	3.91612	3.93153	0.0667937	low
SAM23aa15d4a0b0	5.71663	1	3.94619	3.91349	3.30586	0.0515696	low
SAM468a9e1dc821	3.8768	1	3.93334	4.10434	2.9169	0.0455962	low
SAM81b71522417a	2.13552	1	3.72681	4.87725	3.91445	0.086316	high
SAM6cb230f208a8	23.2279	0	3.88206	4.68304	3.05896	0.0554324	low
SAM0684af734db1	23.2608	0	3.14305	3.60168	3.15617	0.0543479	low
SAMb963dda93cfd	2.75975	1	4.22731	4.07457	3.76685	0.0609793	low
SAMa9ca8536d2b1	21.848	0	2.57399	4.22349	3.97108	0.100065	high
SAM9fb814c22bdb	19.1211	1	3.05078	4.15417	4.34915	0.10401	high
SAMbcbc7957c264	4.17248	1	3.17686	4.78841	4.08571	0.1033	high
SAM7fb6987514a4	22.8337	0	3.41279	4.23655	4.09984	0.087606	high
SAM63405b04ab2d	6.80082	1	3.17492	3.52997	3.218	0.0545658	low
SAM18bc1078bc15	6.89938	1	3.74147	3.81915	2.81086	0.0428431	low
SAM7d2dfba6cd84	12.7146	1	2.68623	4.28464	3.86374	0.0943771	high
SAMd1bd63734394	1.9384	1	3.7872	4.6553	3.86046	0.0793637	high
SAMe9ae8beb82fa	5.48665	1	3.72048	3.84888	3.44869	0.0569249	low
SAMb0a83e5fbde9	23.3265	0	3.20836	3.95634	3.66079	0.0716575	high
SAMba7176afe070	3.44969	0	2.62204	4.55528	3.71308	0.0950922	high
SAMae1690469964	21.1581	1	3.08665	4.40462	3.60398	0.0790776	high
SAMbe83eae4026e	2.7269	1	3.7912	3.73057	3.68258	0.0603809	low
SAMe5bc41772bc9	6.11088	1	3.43424	3.76384	3.35715	0.057376	low
SAM23095936e611	2.23409	1	4.20099	4.15193	3.8523	0.0646854	low
SAM7114d99032ec	10.8419	1	3.5016	4.24899	3.72231	0.0732319	high
SAMd215b503f99a	1.70842	0	2.95153	3.71833	3.07869	0.0562935	low
SAMdb3f50c9129c	15.8029	1	4.31878	3.89837	3.3657	0.0484512	low
SAMbf1a3ae828e6	20.731	0	2.90675	4.53657	3.28698	0.0739687	high
SAM52e3fa3ad574	7.95072	1	3.58143	4.19267	4.02531	0.0809025	high
SAMd4c0837b0997	5.38809	1	3.5953	4.17133	4.20237	0.0866063	high
SAM9cafb905b36a	7.62218	1	3.7	3.94556	3.76711	0.0669037	low
SAM3f2033c90438	0.821355	1	4.11157	4.02309	3.68229	0.0597242	low
SAM032c642382a7	2.49692	1	4.2805	4.11278	3.58295	0.0561374	low
SAM5ffd7e4cd794	1.21561	1	2.6143	3.93031	3.29903	0.0698717	low
SAMb419a8fcbfcd	22.7351	0	3.73851	5.13861	4.09736	0.0984106	high
SAM8884fe446d20	23.1622	0	3.2865	5.87931	4.00647	0.122771	high
SAM17c45bf16bb6	2.69405	1	3.74725	4.52161	3.4886	0.0663891	low
SAM2070b416069c	8.01643	1	3.3465	4.73124	3.8338	0.0881494	high
SAM0ce9c983b20f	6.6037	1	3.64296	3.77088	3.72843	0.0642378	low
SAMa1e62d323e1d	10.5791	1	3.84994	4.81521	3.22456	0.0616474	low
SAM61baf919bb01	15.6057	1	3.34776	4.33693	3.41903	0.0678602	low
SAM97a00e0929fb	12.7146	0	3.82857	5.17787	4.09975	0.097321	high
SAM2f228939632f	7.88501	1	3.04472	3.82981	3.16871	0.0586497	low
SAM9539a4f19ebc	7.95072	1	3.34622	4.46413	3.75012	0.0803639	high
SAM36851bc8b9ae	3.54825	1	3.84876	4.31499	3.65814	0.0667642	low
SAM297c0301e861	8.08214	1	3.59907	4.06191	3.80384	0.0712822	high
SAM1fa6bcb7fc48	22.7351	0	3.77277	4.31269	3.82103	0.0727998	high
SAM075e037d95bc	21.3224	0	3.21239	3.99358	3.66194	0.0721956	high
SAM6d2ae0c39b96	22.1109	0	3.53984	4.33358	3.5186	0.0677389	low
SAMcabb6d58ff55	20.271	0	4.11397	4.19393	3.51444	0.0576038	low
SAM716f54e468f4	21.191	0	3.64433	4.65382	3.73554	0.0776917	high
SAMeff2ce356ccb	8.08214	1	4.02742	3.69886	4.07389	0.0672039	low
SAM110501d0eedb	4.27105	1	3.9084	4.29027	3.13177	0.0522986	low
SAM2e9ac0b1b250	22.1437	0	4.30866	4.39366	3.32485	0.0530113	low
SAMc0ef41aa6c8b	9.56057	1	3.18767	5.10874	3.17623	0.0747206	high
SAMd636e3461955	10.4805	1	2.3175	3.90154	3.71686	0.0888542	high
SAMe712352fb82a	22.1109	0	3.26478	3.64064	3.32661	0.0573375	low
SAM30b5c6c54cf7	9.26489	1	4.54837	3.3319	3.20017	0.0379849	low
SAMd98bac0a070f	2.06982	1	3.76767	3.85345	3.86323	0.0673201	low
SAM8e8ef2368dfa	4.50103	1	2.63736	4.31678	3.52239	0.0830206	high
SAM08cce2fa88f2	22.1109	0	3.45348	4.79403	3.46813	0.0745483	high
SAMb4c7a001537d	3.18686	1	3.52757	3.87538	3.31347	0.05645	low
SAMfd947610629d	9.03491	1	2.81663	4.26211	3.43015	0.0757315	high
SAM943df5cf15df	2.13552	1	3.78666	4.1896	3.63366	0.0652482	low
SAM31f41dd0d6ca	8.27926	1	3.82536	4.42479	3.63791	0.0681107	low
SAMb3c02294aba7	22.4066	0	4.06563	3.08312	3.51255	0.0459698	low
SAM39eb94fa504d	17.9055	1	2.94034	3.4817	3.95613	0.0781469	high
SAM62fb1388c871	22.5051	0	4.10255	4.22368	4.82911	0.102044	high
SAMc0da5d48686d	9.49487	1	4.23288	3.54415	3.60752	0.0508282	low
SAMe7bcab05402e	7.91786	1	2.64325	4.21231	3.54594	0.0819127	high
SAM2570ff4aae6e	22.3737	0	2.92301	3.59389	3.68686	0.0715972	high
SAM2dc3f04e45e9	10.1848	1	2.61024	4.22266	4.23293	0.110998	high
SAM9448d858692c	2.03696	1	3.1108	4.69166	3.56838	0.0823204	high
SAM4501e41e4751	1.11704	1	2.86446	4.28434	3.90179	0.0921087	high
SAM714285adf612	0.62423	1	3.50522	4.45369	4.26107	0.0962495	high
SAM5b57e47fdcb3	3.84394	1	3.38414	4.80997	3.45046	0.0754178	high
SAMae4da274eded	4.99384	1	4.18931	3.81327	3.92809	0.0623493	low
SAMd35318127278	21.5852	0	4.54599	3.35253	3.73144	0.0479226	low
SAMa913c6139ec8	5.12526	1	3.55145	3.96396	3.68931	0.0671987	low
SAM75142fcab9df	11.9261	1	3.29228	5.2016	3.77904	0.0963289	high
SAMd697ba701077	21.1581	1	3.18023	3.84166	3.56476	0.0675479	low
SAM166a419a4e5a	5.38809	1	2.33183	4.16707	3.66394	0.091601	high
SAM025b45c27e05	8.77207	1	2.74083	4.11544	3.2045	0.0678088	low
SAMe07c4560772d	2.10267	0	3.98856	4.40147	3.64805	0.0655878	low
SAM2dc578e0165f	1.97125	1	4.17157	4.40347	3.90886	0.070375	low
SAM3785587846ce	7.06366	1	3.67823	4.56651	4.02753	0.0857575	high
SAM560f23d6a3ad	21.3881	0	3.72857	3.78511	3.65263	0.0611711	low
SAM52500cabdd36	20.4682	0	3.54144	3.14142	3.19471	0.0457665	low
SAM14df63a65411	21.4209	0	4.02908	4.233	3.95864	0.0716214	high
SAMf3a9bce50099	2.10267	0	3.17438	4.04378	2.91791	0.0535229	low
SAMffa5c7cad0e5	15.54	1	2.73001	3.85581	4.04552	0.0922167	high
SAMdab9ca8fb5de	0.197125	0	3.56369	5.02605	3.53324	0.0785313	high
SAM34430ef08e5b	18.1684	0	2.71934	4.72098	3.92202	0.105356	high
SAM4b0175e8db6e	2.06982	1	3.10245	4.19057	3.63777	0.0763908	high
SAMf28c01545593	6.40657	1	2.77314	4.64061	3.93646	0.102948	high
SAMaec7380f9ab0	20.8624	0	3.42332	4.195	4.35861	0.0967789	high
SAMaf7578d55754	0.229979	1	3.68775	4.22216	3.53305	0.064363	low
SAMbd8ee73983b8	0.854209	1	3.07491	3.22959	3.70087	0.0644026	low
SAMe94c30c30616	15.3758	1	3.48449	4.19997	3.52679	0.0669135	low
SAM54e58f1b0230	4.36961	1	4.01252	3.50261	3.40327	0.0485369	low
SAM5e3bae090b8c	6.73511	1	3.43086	4.38296	3.60871	0.0729317	high
SAM3cb94b0d5297	5.05955	1	3.65096	4.14628	3.68201	0.0680734	low
SAM61b9d4d84c64	21.3881	0	3.52457	3.7544	3.48441	0.0592373	low
SAM8a42c0d59187	2.82546	1	3.50046	4.32895	3.58844	0.0703544	low
SAMcb132b0cdd2c	2.52977	1	3.33982	4.45435	3.58484	0.074827	high
SAMe97af0feefdf	11.1047	1	3.88842	4.29105	3.7106	0.0673244	low
SAMee3844cc0b9f	3.21971	1	2.63334	3.88378	3.49206	0.0748211	high
SAM73b653ae20d1	1.80698	1	3.7175	4.12653	3.49169	0.0615446	low
SAMdcae54fcd7fa	6.2423	1	3.47888	4.18029	3.76576	0.0739082	high
SAMdad5c29dc105	2.43121	1	3.61915	4.27359	3.38989	0.0621638	low
SAMa424c75831b4	3.54825	1	3.57997	4.43906	3.5498	0.0695664	low
SAM28687037e4ff	21.5852	0	3.29316	4.3499	3.83667	0.0823889	high
SAMe50d15fde368	18.8912	0	3.72244	4.17276	3.76159	0.0696872	low
SAM45c8e6412c66	3.48255	1	3.94303	3.47384	3.60611	0.0534571	low
SAM8533e5e261d6	12.8131	1	3.28528	4.03812	4.22385	0.0911806	high
SAMaaf505c36f93	20.5667	0	3.34271	4.54868	4.22149	0.100197	high
SAM73663ee4a96e	21.2567	0	4.17412	4.53378	3.67306	0.0653632	low
SAM0bdb3428bd13	2.23409	1	2.39741	3.68978	2.94437	0.0599254	low
SAM3330c03fdf00	19.1869	0	3.12465	4.68523	3.91963	0.0952496	high
SAM0a7c2091dd56	2.62834	1	3.287	3.60972	3.59202	0.0634961	low
SAM7bff231634e9	10.2505	1	4.06837	3.70733	4.1079	0.0676791	low
SAM5d1dfd5207f5	10.9076	1	3.62277	4.60501	4.22324	0.0952127	high
SAMeb587a68006b	20.6982	0	2.63047	4.81202	3.27541	0.083099	high
SAM99a46b9eec27	3.61396	1	2.53428	4.18285	3.70917	0.0894864	high
SAM1ac4e3dee297	5.51951	1	4.48099	4.30039	3.66374	0.0577773	low
SAM553c3c35b847	6.70226	1	2.91581	4.28441	3.73763	0.0848606	high
SAM3e04eb914f3d	17.2813	0	3.3037	4.09501	3.73077	0.0744109	high
SAMc2a1820d4e6b	20.731	0	3.26028	4.29517	3.60425	0.0742768	high
SAM822b226466a1	17.2813	0	4.11293	4.59411	3.77202	0.0700399	low
SAMabc151b01ea3	0.558522	1	3.63518	3.81291	3.16349	0.050978	low
SAMe1eb5d988760	21.0595	0	3.4582	4.75232	3.64146	0.0794982	high
SAMe3210d3632b4	2.16838	1	3.89831	3.80595	3.55867	0.0567834	low
SAMb15ad09d6e24	3.8768	1	3.69885	4.58904	3.53801	0.0695479	low
SAM7893196e0e89	2.66119	1	4.20386	4.5366	3.93253	0.0725945	high
SAM3f446449bf81	0.755647	1	3.53982	5.09678	2.91497	0.061511	low
SAM961d04c42bd9	5.8809	1	4.06015	4.21768	3.97396	0.0713525	high
SAMb0d11db9aa79	10.5462	1	2.71068	4.54034	3.65252	0.0905206	high
SAM19fec8f3b3bd	9.88912	1	1.842	4.53294	3.89944	0.122414	high
SAM6083aac8db99	20.6324	0	4.05563	3.78614	3.50838	0.0533944	low
SAM7ee2b6e4d6b3	1.70842	1	3.0058	4.40087	4.04414	0.0971732	high
SAMa90d73f8d891	1.01848	1	2.76823	4.16843	3.41938	0.0747173	high
SAMaff272833538	2.13552	1	3.31689	3.9365	3.74523	0.0721785	high
SAM415f36ad349e	17.9713	1	3.79675	3.99789	4.39707	0.0866677	high
SAM7c67b05aa109	8.24641	1	3.47944	3.97665	3.8757	0.0741834	high
SAMad83c9c53537	14.9815	0	3.34034	4.31731	3.10863	0.0592679	low
SAM3e8baff50d7a	6.96509	1	4.26144	3.10827	4.21548	0.0597244	low
SAM3ee5dcd894f0	8.70637	1	4.75049	3.71286	2.92889	0.0350195	low
SAM8a1b0e02ee42	20.5667	0	4.5176	3.81772	3.49387	0.0480898	low
SAMd7d57ee3a863	20.271	0	3.25658	4.05813	3.59357	0.070369	low
SAMeb29625f76a5	3.12115	1	3.46018	4.5804	3.79514	0.0818257	high
SAM563d6233dfa2	2.13552	1	2.52907	4.63954	2.79906	0.0668555	low
SAM4581bac493af	20.0411	0	4.69206	4.08571	3.458	0.0481779	low
SAMa1871f491b02	1.74127	1	3.15114	4.02262	3.42539	0.0665662	low
SAM30cf07d4874f	11.6632	1	2.90825	4.48969	4.03354	0.100787	high
SAM31291c256373	1.1499	1	3.75576	4.17548	3.80812	0.0705932	low
SAMd135d5867fe3	3.61396	1	3.80592	4.19209	3.99075	0.0757351	high
SAM9e11ec6bea80	15.4086	1	3.57592	3.87986	3.3843	0.0576064	low
SAM065890737112	20.0739	0	4.05634	3.85766	4.18235	0.0723346	high
SAMb470eb8f04be	20.0739	0	3.22473	4.52674	3.86706	0.0880208	high
SAM675a12a09c15	2.89117	1	3.22884	4.78199	3.56469	0.0815614	high
SAM1e9c4d1d39ae	12.4189	1	3.8766	4.71251	3.24888	0.0605808	low
SAM5a2347c0498a	4.89528	1	4.17796	3.86235	3.55716	0.0538894	low
SAM0571f17f4045	4.53388	1	3.71726	4.07792	4.04648	0.0772496	high
SAM4b7ea015fd9e	13.2731	1	1.5737	3.96689	3.29516	0.0890827	high
SAM9306c5c92444	15.4415	0	4.38974	3.80712	3.71115	0.0542146	low
SAMb15ac6e4c4ef	20.0082	0	3.26491	4.55062	3.56798	0.0771261	high
SAM28e6031ac18b	9.23203	1	3.06637	4.60777	3.93931	0.0957504	high
SAMd86389d0d768	2.20123	1	3.534	4.32561	3.60494	0.0702647	low
SAM63b2189c36d7	3.97536	1	2.92267	4.52283	3.81379	0.0920814	high
SAM18be5b395318	9.00205	1	3.27084	3.43573	3.94332	0.0713887	high
SAM0d855cff64e6	2.85832	1	3.63744	4.29672	4.00462	0.0809418	high
SAM6cbc10abddb0	5.94661	1	3.57249	4.15896	3.79915	0.0730606	high
SAMdee1011782cd	3.90965	1	2.86292	4.09269	3.40137	0.0714054	high
SAMe9475f77504b	18.6612	0	2.77626	5.33401	3.74436	0.109777	high
SAMa535fcdf18a0	17.2813	0	3.27356	4.03214	3.59531	0.0697636	low
SAM7746b76437e6	2.82546	1	3.43348	4.75379	3.84429	0.0872272	high
SAM548551ef782c	17.2813	0	4.11658	2.81363	3.86904	0.0499899	low
SAM203dcf14f927	19.3511	0	3.82312	3.59834	3.6742	0.0580758	low
SAMe41b1e773582	0.854209	1	4.06704	4.44463	3.09046	0.0512107	low
SAM978a587b207e	2.10267	1	3.78532	3.61758	3.24025	0.048844	low
SAM5234688806a7	5.8809	1	3.21737	4.6247	3.58935	0.0799287	high
SAM2c9586161ce6	11.269	1	3.64345	4.30386	3.82633	0.0750039	high
SAM76a431ba6ce1	14.1273	1	3.15652	4.11815	3.86449	0.0818805	high
SAM7a9093b9c7e9	1.80698	1	2.45204	4.84151	3.40597	0.0920929	high
SAM8f2275c36e8c	20.731	0	3.48046	4.22698	3.65593	0.0711896	low
SAMab8052a03398	13.306	1	2.44094	3.35272	3.08228	0.0585976	low
SAMd3bd67996035	20.8296	0	3.16942	4.29582	3.83503	0.0837156	high
SAMfddc359e862b	1.9384	1	3.68825	4.00397	3.7535	0.0675252	low
SAM753d4bb52dbe	11.3676	1	3.88343	4.17776	3.90064	0.071377	high
SAMd3601288319e	23.1294	0	3.41632	3.79	3.66658	0.0661381	low
SAM59f392864f5d	17.7741	1	3.30687	4.18055	3.56444	0.0705145	low
SAM26104d5adc89	5.38809	1	3.08782	4.72107	3.6473	0.086132	high
SAMba1a34b5a060	12.846	1	3.66834	4.17067	3.60932	0.066068	low
SAM18a4dabbc557	16.46	1	4.13044	3.63569	3.6008	0.0528955	low
SAMfb7aec7cb0e2	22.538	0	3.12546	3.97302	3.85248	0.0795497	high
SAMfed609955db9	20.5667	0	2.79114	4.56589	3.52134	0.0844807	high
SAMb8070b7937e7	21.0267	1	3.07439	4.38466	3.68061	0.0815971	high
SAMf2aae1443f67	10.3491	1	3.39944	4.16266	3.76358	0.0749051	high
SAM2bba8cb35e48	10.4805	1	2.51235	4.86431	3.09264	0.0798184	high
SAMcee0fa8c05b4	1.67556	1	3.59536	3.97933	3.58357	0.0637934	low
SAM5c139c5c1c4f	7.22793	1	3.40255	5.25488	3.60496	0.0881862	high
SAMc1251c7bfee2	21.6181	0	3.84361	3.43939	3.45893	0.0509669	low
SAM6780ed436b55	6.2423	1	3.32455	4.01213	3.90249	0.0783188	high
SAM85f0a3ac1c45	5.84805	1	3.18178	3.22425	3.90734	0.0685873	low
SAM9d2494119c05	1.44559	1	3.94898	3.91217	3.28693	0.0511062	low
SAM9410b866974a	6.73511	1	2.90455	3.65862	2.92601	0.0526266	low
SAM5d989c86255e	3.44969	1	3.43608	4.14464	3.23442	0.0589971	low
SAM27299aed7681	18.8583	0	3.5318	4.40643	3.84118	0.0791289	high
SAM49d48750e294	9.85626	1	2.67255	4.18822	3.32511	0.0736495	high
SAMd43f8933066b	20.0082	0	3.25138	4.36216	3.04104	0.0593168	low
SAM7aa01fc49a80	2.13552	1	2.61316	4.15053	4.08111	0.102364	high
SAM0257bbbbd388	15.6386	1	3.80864	4.2775	3.8562	0.0727582	high
SAMc919aebc7fdd	20.731	0	3.40418	4.81344	3.44507	0.0749569	high
SAMa321770ac31c	7.06366	0	3.83412	4.27216	4.15632	0.0821637	high
SAM3894ac3956a5	2.10267	0	3.26647	4.18468	3.59752	0.0722446	high
SAM3779e979db6b	1.31417	1	2.73576	4.42306	3.67009	0.0884555	high
SAM1c0ecfb3eb63	5.84805	1	3.53353	4.11835	3.71174	0.0703937	low
SAMbf91f27e7f9b	0.591376	1	2.59591	4.65199	3.3357	0.0830747	high
SAMbcb07ba81cee	2.52977	1	3.06723	5.41756	3.75656	0.10513	high
SAM9aa6a095a9d6	8.83778	1	3.33301	5.32274	3.24052	0.0777607	high
SAM957378bd907f	2.23409	1	3.44695	4.386	4.18292	0.0929788	high
SAMf82bbdc267c8	3.12115	1	3.37406	4.72587	3.69742	0.0825355	high
SAM2624229effe8	2.56263	1	2.9715	4.50492	3.18872	0.0694162	low
SAMd2492b2a31bb	7.85216	1	3.2297	4.18108	3.38245	0.0663917	low
SAM670649e105b5	22.078	0	3.02526	4.33454	3.50929	0.0758665	high
SAM91c47b054ffb	17.0185	1	4.72036	4.50342	4.12139	0.0694895	low
SAM491e341d5a82	1.87269	1	4.44444	3.94049	3.42839	0.0488007	low
SAM5fe7a81a39dd	17.0842	1	3.08726	3.88722	3.68053	0.073203	high
SAM29da928587ad	2.59548	1	3.35045	4.5353	3.50678	0.0734437	high
SAM0a0f2bac4b20	1.18275	1	3.78146	4.72155	3.93386	0.0831663	high
SAM8e469834acc1	3.71253	1	2.61769	4.43176	3.18896	0.0740843	high
SAM8e43e9caf307	0.492813	1	3.89421	4.5315	3.37619	0.061317	low
SAM99b1f6a9534e	0.492813	1	3.98108	4.48641	3.37021	0.0593921	low
SAM12502d970c10	7.3922	1	3.66906	4.3302	3.69902	0.0710077	low
SAM9681450bbc90	4.96099	1	2.48381	4.59322	3.67509	0.0973282	high
SAM7d7c54623618	21.2238	0	4.23679	3.95154	3.86832	0.0619117	low
SAM181b638b8248	10.8747	1	2.65091	4.72928	3.81055	0.102202	high
SAMbfdffb97c446	6.70226	1	3.46401	4.39362	3.68571	0.0749794	high
SAM3b15b4c6311d	21.4538	0	3.79614	3.52739	3.82271	0.0613391	low
SAM00b9e5c52da9	1.90554	1	2.63178	4.45389	3.78347	0.0957029	high
SAM59b825252c0d	0.525667	1	2.94764	3.96882	3.97741	0.0873083	high
SAM1c8b086175ca	20.7639	1	2.63815	4.3528	3.3564	0.0779042	high
SAMeaa477a5384b	21.5852	0	3.94808	4.61184	3.25991	0.0586194	low
SAM1dda30f1c5be	21.2567	0	2.98123	4.20728	3.44255	0.0724871	high
SAM9eebdef2858a	0.821355	1	3.48904	4.43657	3.08933	0.0582812	low
SAM9daccafc18db	16.46	0	2.98374	4.37645	3.36718	0.0727097	high
SAM2eb07dedf07f	20.501	0	2.89696	4.37884	3.7414	0.0870917	high
SAM25510f300d79	20.6982	0	4.08902	3.33001	3.40831	0.0460826	low
SAMbda79f955628	20.6324	0	3.25092	4.69157	3.32766	0.0719268	high
SAM9b9d48b0b02c	2.89117	1	4.4739	4.58948	4.02958	0.0719678	high
SAMff41c4e8c08f	2.46407	1	3.19535	4.84465	3.89901	0.0961031	high
SAMc97f35a29d16	0.821355	0	3.66016	4.3131	3.52228	0.0657272	low
SAM187e056d6a2a	2.29979	1	3.48365	4.04244	3.38365	0.0608777	low
SAMbc8dc3a7b54e	14.7515	1	5.12095	4.51934	4.8074	0.0853812	high
SAM7b40007f4aa4	21.6509	0	5.055	4.71088	4.18481	0.0691457	low
SAM568ce160abd9	12.846	1	2.4231	4.84745	3.67919	0.104338	high
SAM14938611a2d3	21.4209	0	3.88682	3.60887	3.72645	0.0586662	low
SAM1a87df750b9d	5.38809	1	3.93519	3.23404	4.28214	0.0679805	low
SAMae02629a97f7	3.25257	1	4.08438	4.45424	3.74004	0.0675031	low
SAM47fc46c3d6be	18.7269	0	3.6591	3.80204	4.40709	0.0861524	high
SAM7829a341b9f3	3.8768	1	4.7708	3.49597	3.34983	0.0398642	low
SAM0f956e757453	10.4148	1	3.5188	3.99981	3.75239	0.0700846	low
SAMaf42c1541269	5.51951	0	3.61946	3.84383	3.99688	0.0735797	high
SAM09c84ec0cf34	6.50513	1	3.33608	4.10765	2.98931	0.0539166	low
SAM7538ad9ff524	19.1211	0	2.82063	3.63206	3.77135	0.0766028	high
SAM95c70496ffb5	0.361396	1	3.41867	4.46182	4.09887	0.0917359	high
SAM7edacb3deb65	18.0041	0	3.5598	5.2566	4.75445	0.139242	high
SAMb2e4a082541a	4.36961	1	3.53756	4.48445	4.34159	0.099543	high
SAM771445e92421	19.4168	0	2.31807	4.30188	3.93988	0.106414	high
SAM59fda9035d1d	3.74538	1	2.31574	3.63414	2.7776	0.0561747	low
SAM727c0e92a2a7	18.7269	0	3.7674	3.88543	3.71852	0.0637104	low
SAM6f2a102a99df	19.2854	0	3.20024	3.80938	3.44821	0.0635311	low
SAMe56c96c51190	9.7577	1	3.23878	4.05786	4.02279	0.0849043	high
SAM2b672f4336c7	15.3101	1	3.31949	3.87231	3.80149	0.0728947	high
SAM1ab1b28d9f2b	2.10267	1	3.53725	4.42845	3.50052	0.0686243	low
SAM1bcc62d8290c	18.6283	0	5.41064	3.99853	4.37807	0.0595503	low
SAM6662f5181f87	19.2854	0	3.6593	4.13726	3.80592	0.0715094	high
SAMe0c49ea0df5d	4.13963	1	3.70266	3.82506	3.34923	0.0544971	low
SAM59289ca42c99	1.70842	1	3.29093	3.93262	3.8736	0.0766456	high
SAM18b9351e265a	15.8686	1	4.45068	4.19455	3.69671	0.0576934	low
SAM7fb7a13c096b	1.67556	1	3.78732	4.07694	4.13569	0.0789718	high
SAM87a8e18eb45b	2.75975	1	3.9402	4.29595	3.97986	0.0747437	high
SAM1f3c93814cb9	1.44559	1	4.02352	3.64408	3.45967	0.0511111	low
SAM5fc9ae0aed1f	0.62423	1	3.84534	4.33858	3.61989	0.0660609	low
SAM9725303dce0c	8.90349	0	3.95296	4.53844	4.45139	0.0960178	high
SAM6ff654a20f98	18.5626	0	3.70964	4.22663	3.87591	0.0742405	high
SAM65afda25b920	8.08214	1	3.24273	4.76659	3.15092	0.0678811	low
SAMef0e3d2415fd	10.1191	1	3.34916	4.06834	3.82312	0.0761828	high
SAM07a93a28f801	12.846	0	3.64495	3.97179	3.24609	0.0545033	low
SAM94859b440b1d	13.3388	1	3.85811	4.52186	3.77371	0.0731444	high
SAM58e7832f4e7d	16.46	0	3.56201	4.96693	3.7224	0.0841267	high
SAMc57eadb2d82b	8.01643	1	4.35852	4.39464	3.9137	0.0674575	low
SAMd5ab7fbfab4e	18.1027	0	3.69992	3.89036	3.34864	0.0552782	low
SAM5767dd75d142	18.1684	0	4.05263	4.40823	3.48024	0.0602435	low
SAMaabf4afe4213	2.62834	1	5.69992	4.14608	3.81142	0.0451366	low
SAMcc7a42d87e9c	17.2156	0	4.1552	4.2391	3.82758	0.0658827	low
SAMce39dd79b441	6.27515	1	3.7792	3.8756	3.73254	0.0637888	low
SAM75f12d1a55fc	14.7515	0	3.22462	4.14625	3.57882	0.0717663	high
SAM6964a6d7b967	16.2628	1	4.2103	3.40905	3.99281	0.0585499	low
SAM3b1066e5801b	15.6386	0	2.77362	4.4021	4.12759	0.1062	high
SAMf20b827dca51	4.36961	1	3.33858	4.37447	3.84585	0.0822911	high
SAM6792d6e98068	6.01232	1	3.15219	4.20753	3.75449	0.079688	high
SAM31d9176e11fb	17.117	0	4.33908	4.36928	3.34447	0.0528157	low
SAM04c589eb3fb3	0.689938	0	3.85083	3.79069	3.19056	0.0488714	low
SAM5cc2d9036053	5.68378	1	3.16757	4.36051	3.58908	0.0764217	high
SAMb8101c538753	13.4045	1	4.30746	3.32777	3.59394	0.0474528	low
SAM80c6183220e6	14.7515	0	3.6927	3.81714	4.05328	0.0737136	high
SAM572f19794c96	16.8214	0	3.98426	3.95381	3.55565	0.0573847	low
SAM1abf01dd4544	16.8542	0	4.02263	4.31293	3.86631	0.0701263	low
SAM1f83ebd6be9b	3.5154	1	3.87906	3.55735	3.84198	0.0610784	low
SAM1f66db567eb5	16.5914	0	4.01647	4.79169	3.99636	0.0821878	high
SAM4918c524b83a	0.62423	0	3.34897	3.89958	3.22338	0.0568585	low
SAMa0ca029b7afd	0.361396	1	3.40435	4.01594	3.54774	0.0661248	low
SAM6157c8f38b72	16.5914	0	3.44008	4.28407	3.47039	0.0671689	low
SAMe7e4f7c076a7	1.97125	1	3.49602	3.48433	4.44157	0.0848218	high
SAMbe25e2c88f3e	2.92402	1	2.77879	3.93146	3.66066	0.0785955	high
SAM4caabd64e7fd	15.7043	0	3.75227	4.41089	3.88625	0.076796	high
SAMc6eff056c89a	1.80698	1	3.24394	4.15812	3.80018	0.0787531	high
SAM5cfa1699bdb7	15.8357	0	3.37853	4.00028	3.29435	0.0594778	low
SAMda4d892fddc8	14.1273	0	3.48615	3.88456	3.48632	0.0614819	low
SAM3a1c9632ff7b	16.0329	0	3.90471	4.08745	3.48091	0.0582212	low
SAM8b4b8b0f9e73	15.6715	0	2.95053	4.54329	3.82845	0.0924761	high
SAMe3d4266775a9	13.9959	0	4.00182	3.96104	3.18442	0.0488311	low
SAM2de7cffb5f72	1.83984	1	4.85908	3.65191	4.34729	0.0619036	low
