# Supplementary material for: Ovarian cancer subtypes based on the regulatory genes of RNA modifications: Novel prediction model of prognosis
Source: Front Endocrinol (Lausanne). 2022 Dec 5;13:972341. doi: 10.3389/fendo.2022.972341 (PMC9760687; doi:10.3389/fendo.2022.972341)
Supplement: Supplementary file 9 [file Table_9.xlsx]

## Sheet: Sheet1
Supplementary table 9: The response for immunethreapy based on imvigor210 cohort. CR:complete response, PR:partial response, SD:stable disease, PD:progressive disease.
id	Response
SAMc1b27bc16435	CR/PR
SAMf275eb859a39	CR/PR
SAMb2f1d0e54ece	CR/PR
SAMd027124354ce	CR/PR
SAM681e4bf7cf85	CR/PR
SAM6cb230f208a8	CR/PR
SAM0684af734db1	CR/PR
SAMbf1a3ae828e6	CR/PR
SAMb419a8fcbfcd	CR/PR
SAM8884fe446d20	CR/PR
SAM97a00e0929fb	CR/PR
SAM075e037d95bc	CR/PR
SAM2e9ac0b1b250	CR/PR
SAMe712352fb82a	CR/PR
SAM30b5c6c54cf7	CR/PR
SAMb3c02294aba7	CR/PR
SAM2570ff4aae6e	CR/PR
SAMd35318127278	CR/PR
SAM560f23d6a3ad	CR/PR
SAM14df63a65411	CR/PR
SAMffa5c7cad0e5	CR/PR
SAMaec7380f9ab0	CR/PR
SAMe50d15fde368	CR/PR
SAM8533e5e261d6	CR/PR
SAMaaf505c36f93	CR/PR
SAM73663ee4a96e	CR/PR
SAM3e04eb914f3d	CR/PR
SAMc2a1820d4e6b	CR/PR
SAMe1eb5d988760	CR/PR
SAM6083aac8db99	CR/PR
SAM8a1b0e02ee42	CR/PR
SAMd7d57ee3a863	CR/PR
SAM065890737112	CR/PR
SAMb470eb8f04be	CR/PR
SAMb15ac6e4c4ef	CR/PR
SAMa535fcdf18a0	CR/PR
SAM548551ef782c	CR/PR
SAM203dcf14f927	CR/PR
SAMd3bd67996035	CR/PR
SAMd3601288319e	CR/PR
SAMfb7aec7cb0e2	CR/PR
SAMc1251c7bfee2	CR/PR
SAM27299aed7681	CR/PR
SAMd43f8933066b	CR/PR
SAMc919aebc7fdd	CR/PR
SAM670649e105b5	CR/PR
SAM91c47b054ffb	CR/PR
SAM7d7c54623618	CR/PR
SAM3b15b4c6311d	CR/PR
SAMeaa477a5384b	CR/PR
SAM2eb07dedf07f	CR/PR
SAM25510f300d79	CR/PR
SAM7b40007f4aa4	CR/PR
SAM14938611a2d3	CR/PR
SAM771445e92421	CR/PR
SAM727c0e92a2a7	CR/PR
SAM6f2a102a99df	CR/PR
SAM6ff654a20f98	CR/PR
SAM07a93a28f801	CR/PR
SAM58e7832f4e7d	CR/PR
SAM5767dd75d142	CR/PR
SAMcc7a42d87e9c	CR/PR
SAM31d9176e11fb	CR/PR
SAM572f19794c96	CR/PR
SAM1abf01dd4544	CR/PR
SAM1f66db567eb5	CR/PR
SAM6157c8f38b72	CR/PR
SAM4caabd64e7fd	CR/PR
SAM7f0d9cc7f001	SD/PD
SAM4305ab968b90	SD/PD
SAMcf018fee2acd	SD/PD
SAMcc4675f394a1	SD/PD
SAM49f9b2e57aa5	SD/PD
SAM2e7aa8fa0ab3	SD/PD
SAMdf3e42c8672a	SD/PD
SAM36d87392593b	SD/PD
SAM36a9225b0222	SD/PD
SAMe7bf6c015192	SD/PD
SAM6dd7ad1d797d	SD/PD
SAMc0d625a50eb8	SD/PD
SAM18039827e1b9	SD/PD
SAMc692536a795a	SD/PD
SAM9a2cf3c06fb3	SD/PD
SAM557dde1b9f3e	SD/PD
SAM23aa15d4a0b0	SD/PD
SAM468a9e1dc821	SD/PD
SAM81b71522417a	SD/PD
SAMb963dda93cfd	SD/PD
SAMa9ca8536d2b1	SD/PD
SAM9fb814c22bdb	SD/PD
SAMbcbc7957c264	SD/PD
SAM7fb6987514a4	SD/PD
SAM63405b04ab2d	SD/PD
SAM18bc1078bc15	SD/PD
SAM7d2dfba6cd84	SD/PD
SAMd1bd63734394	SD/PD
SAMe9ae8beb82fa	SD/PD
SAMb0a83e5fbde9	SD/PD
SAMba7176afe070	SD/PD
SAMae1690469964	SD/PD
SAMbe83eae4026e	SD/PD
SAMe5bc41772bc9	SD/PD
SAM23095936e611	SD/PD
SAM7114d99032ec	SD/PD
SAMd215b503f99a	SD/PD
SAMdb3f50c9129c	SD/PD
SAM52e3fa3ad574	SD/PD
SAMd4c0837b0997	SD/PD
SAM9cafb905b36a	SD/PD
SAM032c642382a7	SD/PD
SAM2070b416069c	SD/PD
SAM0ce9c983b20f	SD/PD
SAMa1e62d323e1d	SD/PD
SAM61baf919bb01	SD/PD
SAM2f228939632f	SD/PD
SAM9539a4f19ebc	SD/PD
SAM36851bc8b9ae	SD/PD
SAM297c0301e861	SD/PD
SAM1fa6bcb7fc48	SD/PD
SAM6d2ae0c39b96	SD/PD
SAMcabb6d58ff55	SD/PD
SAM716f54e468f4	SD/PD
SAMeff2ce356ccb	SD/PD
SAM110501d0eedb	SD/PD
SAMc0ef41aa6c8b	SD/PD
SAMd636e3461955	SD/PD
SAMd98bac0a070f	SD/PD
SAM8e8ef2368dfa	SD/PD
SAM08cce2fa88f2	SD/PD
SAMb4c7a001537d	SD/PD
SAMfd947610629d	SD/PD
SAM943df5cf15df	SD/PD
SAM31f41dd0d6ca	SD/PD
SAM39eb94fa504d	SD/PD
SAM62fb1388c871	SD/PD
SAMc0da5d48686d	SD/PD
SAMe7bcab05402e	SD/PD
SAM2dc3f04e45e9	SD/PD
SAM4501e41e4751	SD/PD
SAM5b57e47fdcb3	SD/PD
SAMae4da274eded	SD/PD
SAMa913c6139ec8	SD/PD
SAM75142fcab9df	SD/PD
SAMd697ba701077	SD/PD
SAM166a419a4e5a	SD/PD
SAM025b45c27e05	SD/PD
SAMe07c4560772d	SD/PD
SAM52500cabdd36	SD/PD
SAMf3a9bce50099	SD/PD
SAMdab9ca8fb5de	SD/PD
SAM34430ef08e5b	SD/PD
SAM4b0175e8db6e	SD/PD
SAMf28c01545593	SD/PD
SAMe94c30c30616	SD/PD
SAM54e58f1b0230	SD/PD
SAM5e3bae090b8c	SD/PD
SAM3cb94b0d5297	SD/PD
SAM61b9d4d84c64	SD/PD
SAMcb132b0cdd2c	SD/PD
SAMe97af0feefdf	SD/PD
SAMee3844cc0b9f	SD/PD
SAMdcae54fcd7fa	SD/PD
SAMdad5c29dc105	SD/PD
SAMa424c75831b4	SD/PD
SAM28687037e4ff	SD/PD
SAM45c8e6412c66	SD/PD
SAM0bdb3428bd13	SD/PD
SAM3330c03fdf00	SD/PD
SAM0a7c2091dd56	SD/PD
SAM7bff231634e9	SD/PD
SAM5d1dfd5207f5	SD/PD
SAMeb587a68006b	SD/PD
SAM99a46b9eec27	SD/PD
SAM1ac4e3dee297	SD/PD
SAM553c3c35b847	SD/PD
SAM822b226466a1	SD/PD
SAMabc151b01ea3	SD/PD
SAMe3210d3632b4	SD/PD
SAMb15ad09d6e24	SD/PD
SAM7893196e0e89	SD/PD
SAM961d04c42bd9	SD/PD
SAMb0d11db9aa79	SD/PD
SAM19fec8f3b3bd	SD/PD
SAMa90d73f8d891	SD/PD
SAM415f36ad349e	SD/PD
SAM7c67b05aa109	SD/PD
SAMad83c9c53537	SD/PD
SAM3e8baff50d7a	SD/PD
SAM3ee5dcd894f0	SD/PD
SAMeb29625f76a5	SD/PD
SAM563d6233dfa2	SD/PD
SAMa1871f491b02	SD/PD
SAM30cf07d4874f	SD/PD
SAMd135d5867fe3	SD/PD
SAM9e11ec6bea80	SD/PD
SAM675a12a09c15	SD/PD
SAM1e9c4d1d39ae	SD/PD
SAM5a2347c0498a	SD/PD
SAM0571f17f4045	SD/PD
SAM4b7ea015fd9e	SD/PD
SAM9306c5c92444	SD/PD
SAM28e6031ac18b	SD/PD
SAMd86389d0d768	SD/PD
SAM63b2189c36d7	SD/PD
SAM18be5b395318	SD/PD
SAM0d855cff64e6	SD/PD
SAM6cbc10abddb0	SD/PD
SAMdee1011782cd	SD/PD
SAMe9475f77504b	SD/PD
SAMe41b1e773582	SD/PD
SAM978a587b207e	SD/PD
SAM5234688806a7	SD/PD
SAM2c9586161ce6	SD/PD
SAM76a431ba6ce1	SD/PD
SAM8f2275c36e8c	SD/PD
SAMab8052a03398	SD/PD
SAM753d4bb52dbe	SD/PD
SAM59f392864f5d	SD/PD
SAM26104d5adc89	SD/PD
SAMba1a34b5a060	SD/PD
SAM18a4dabbc557	SD/PD
SAMfed609955db9	SD/PD
SAMb8070b7937e7	SD/PD
SAMf2aae1443f67	SD/PD
SAM2bba8cb35e48	SD/PD
SAM5c139c5c1c4f	SD/PD
SAM6780ed436b55	SD/PD
SAM85f0a3ac1c45	SD/PD
SAM9d2494119c05	SD/PD
SAM9410b866974a	SD/PD
SAM5d989c86255e	SD/PD
SAM49d48750e294	SD/PD
SAM7aa01fc49a80	SD/PD
SAM0257bbbbd388	SD/PD
SAMa321770ac31c	SD/PD
SAM3894ac3956a5	SD/PD
SAM1c0ecfb3eb63	SD/PD
SAMbcb07ba81cee	SD/PD
SAM9aa6a095a9d6	SD/PD
SAM957378bd907f	SD/PD
SAMf82bbdc267c8	SD/PD
SAM2624229effe8	SD/PD
SAMd2492b2a31bb	SD/PD
SAM5fe7a81a39dd	SD/PD
SAM29da928587ad	SD/PD
SAM0a0f2bac4b20	SD/PD
SAM8e469834acc1	SD/PD
SAM12502d970c10	SD/PD
SAM181b638b8248	SD/PD
SAMbfdffb97c446	SD/PD
SAM1c8b086175ca	SD/PD
SAM1dda30f1c5be	SD/PD
SAM9daccafc18db	SD/PD
SAMbda79f955628	SD/PD
SAM187e056d6a2a	SD/PD
SAMbc8dc3a7b54e	SD/PD
SAM568ce160abd9	SD/PD
SAM1a87df750b9d	SD/PD
SAMae02629a97f7	SD/PD
SAM47fc46c3d6be	SD/PD
SAM7829a341b9f3	SD/PD
SAM0f956e757453	SD/PD
SAMaf42c1541269	SD/PD
SAM09c84ec0cf34	SD/PD
SAM7538ad9ff524	SD/PD
SAMb2e4a082541a	SD/PD
SAM59fda9035d1d	SD/PD
SAMe56c96c51190	SD/PD
SAM2b672f4336c7	SD/PD
SAM1ab1b28d9f2b	SD/PD
SAM6662f5181f87	SD/PD
SAMe0c49ea0df5d	SD/PD
SAM18b9351e265a	SD/PD
SAM7fb7a13c096b	SD/PD
SAM87a8e18eb45b	SD/PD
SAM9725303dce0c	SD/PD
SAM65afda25b920	SD/PD
SAMef0e3d2415fd	SD/PD
SAM94859b440b1d	SD/PD
SAMc57eadb2d82b	SD/PD
SAMaabf4afe4213	SD/PD
SAMce39dd79b441	SD/PD
SAM75f12d1a55fc	SD/PD
SAM6964a6d7b967	SD/PD
SAM3b1066e5801b	SD/PD
SAMf20b827dca51	SD/PD
SAM6792d6e98068	SD/PD
SAM5cc2d9036053	SD/PD
SAMb8101c538753	SD/PD
SAM80c6183220e6	SD/PD
SAM1f83ebd6be9b	SD/PD
SAMe7e4f7c076a7	SD/PD
SAMc6eff056c89a	SD/PD
SAM5cfa1699bdb7	SD/PD
SAMda4d892fddc8	SD/PD
SAM3a1c9632ff7b	SD/PD
SAM8b4b8b0f9e73	SD/PD
SAMe3d4266775a9	SD/PD
