# Supplementary material for: Ovarian cancer subtypes based on the regulatory genes of RNA modifications: Novel prediction model of prognosis
Source: Front Endocrinol (Lausanne). 2022 Dec 5;13:972341. doi: 10.3389/fendo.2022.972341 (PMC9760687; doi:10.3389/fendo.2022.972341)
Supplement: Supplementary file 10 [file Table_10.xlsx]

## Sheet: Sheet1
Supplementary table 10: The riskscore of verification group based on GEO cohort (number:GSE140082).
id	futime	fustat	WTAP	ALYREF	ZC3H13	METTL1	riskScore	risk
GSM4153933	904	0	9.27909	9.02302	7.21593	9.37887	0.329559	low
GSM4153923	1115	0	9.76914	9.91339	7.37913	8.99196	0.341002	low
GSM4154050	925	0	9.20361	8.62498	6.79073	9.25568	0.359686	low
GSM4154096	742	0	9.42095	8.58086	7.3799	9.65881	0.395997	low
GSM4154064	844	0	9.52037	8.62298	7.79963	10.0096	0.399614	low
GSM4154084	798	0	9.44642	8.66997	7.6447	9.51397	0.403418	low
GSM4154012	626	0	9.52428	8.36297	6.49172	9.97831	0.405638	low
GSM4153818	137	0	9.45752	8.31553	6.61623	9.85201	0.407933	low
GSM4154044	576	0	9.43801	8.41792	6.74047	9.44749	0.416298	low
GSM4153976	719	0	9.56432	8.69075	7.67694	9.47508	0.425678	low
GSM4154108	729	0	9.62804	8.41359	6.3316	9.66934	0.432154	low
GSM4153802	175	0	10.2899	9.58702	6.92413	9.6088	0.434135	low
GSM4154107	582	0	9.62587	8.39384	6.57094	9.75406	0.434441	low
GSM4154031	898	0	9.75906	9.00856	7.92905	9.37514	0.435385	low
GSM4153847	589	0	9.4651	8.28135	7.68061	9.72982	0.441453	low
GSM4153897	748	0	9.35258	8.15073	7.32058	9.46769	0.442224	low
GSM4154079	942	0	9.31745	8.05549	6.84019	9.20115	0.451079	low
GSM4154138	337	0	9.3386	7.74994	6.3953	9.65548	0.457507	low
GSM4153807	918	0	9.22455	7.6148	5.98736	9.35495	0.459573	low
GSM4154049	815	0	9.79785	8.02659	5.96943	10.4537	0.459999	low
GSM4154137	791	0	9.64027	8.3867	6.56132	9.32214	0.460598	low
GSM4153989	1019	0	9.67781	8.47667	6.98352	9.29712	0.467038	low
GSM4153945	765	0	9.72673	8.48589	8.11142	9.82425	0.470168	low
GSM4154018	757	0	9.06183	6.98702	6.22437	10.001	0.472999	low
GSM4154016	998	0	9.40707	7.95439	6.56356	9.16478	0.475837	low
GSM4153980	1044	0	9.4886	7.85174	6.40867	9.41974	0.486342	low
GSM4153912	1177	0	9.55763	7.61679	6.01905	9.75147	0.501081	low
GSM4154099	109	0	9.35268	7.44487	6.31929	9.49214	0.502732	low
GSM4154109	639	0	9.48519	7.40764	6.25106	9.94999	0.506157	low
GSM4153916	785	0	9.44456	7.15224	6.30618	10.3523	0.508169	low
GSM4154154	645	0	9.68572	7.6516	6.37537	10.1022	0.509604	low
GSM4153981	999	0	9.96241	8.68846	7.88605	9.34914	0.511033	low
GSM4153964	797	0	9.59317	7.91492	6.80575	9.24175	0.515966	low
GSM4154094	828	0	9.59433	7.65635	7.0729	9.77416	0.523568	low
GSM4154139	610	0	10.2931	8.6568	6.65324	9.82681	0.525977	low
GSM4154039	778	0	9.85905	7.87178	6.04162	9.76429	0.527343	low
GSM4153891	659	0	9.62581	7.52808	6.35309	9.81584	0.527507	low
GSM4154055	933	0	9.73489	8.0575	7.28877	9.32963	0.530962	low
GSM4153982	968	0	9.46129	7.4096	6.51719	9.44362	0.533668	low
GSM4154036	165	0	9.47161	7.32351	6.31929	9.49898	0.538657	low
GSM4153935	725	0	9.23319	7.04343	6.45761	9.29607	0.54038	low
GSM4154111	775	0	10.2332	8.27815	6.25957	9.95957	0.543864	low
GSM4154095	784	0	9.59736	7.42584	6.89033	9.80803	0.545456	low
GSM4154021	638	0	9.79891	7.74994	6.83811	9.74284	0.547668	low
GSM4154035	815	0	9.09771	6.48068	6.19	9.70641	0.5535	low
GSM4154143	765	0	9.23269	6.73005	6.3598	9.65232	0.555938	low
GSM4153794	821	0	9.84412	7.73962	6.60315	9.52679	0.563934	low
GSM4153892	649	0	9.47638	7.17288	6.14054	9.29139	0.564415	low
GSM4153932	175	0	9.74044	7.4464	6.02188	9.50729	0.567946	low
GSM4154148	18	0	9.34212	6.65747	6.29787	9.918	0.569467	low
GSM4153893	1001	0	9.60685	7.4034	6.57617	9.28179	0.571268	low
GSM4153843	724	0	9.7679	7.32466	6.91566	10.052	0.576624	low
GSM4153918	672	0	9.69565	7.16724	6.00933	9.64414	0.584602	low
GSM4153951	694	0	9.98817	8.0194	7.61837	9.36483	0.587436	low
GSM4153809	817	0	10.7054	9.29073	7.01586	8.85578	0.587729	low
GSM4154057	936	0	10.3176	8.291	6.88632	9.61369	0.589142	low
GSM4154032	829	0	10.0375	8.23186	7.56192	9.01206	0.589398	low
GSM4154068	962	0	10.1941	8.33844	7.4375	9.24527	0.591303	low
GSM4154117	740	0	10.1795	7.95481	7.2211	9.95456	0.591331	low
GSM4153784	1194	0	10.1673	8.19707	7.38294	9.42267	0.592283	low
GSM4154027	982	0	10.1601	7.87979	6.23852	9.65145	0.592471	low
GSM4154065	618	0	10.2098	7.84655	6.22437	9.71176	0.60213	low
GSM4154086	660	0	9.83187	7.18321	6.05391	9.72784	0.604607	low
GSM4153937	543	0	10.0292	7.48565	5.99338	9.69432	0.606704	low
GSM4154041	636	0	9.95815	7.69264	7.06755	9.39791	0.606917	low
GSM4153806	1015	0	9.83669	7.16834	6.16277	9.76118	0.60769	low
GSM4154126	625	0	10.1238	7.69821	6.30083	9.64181	0.608626	low
GSM4154040	796	0	10.0857	7.78034	6.28644	9.31933	0.60872	low
GSM4153959	207	0	9.3979	6.45873	6.08536	9.70414	0.609975	low
GSM4154123	675	0	10.1371	7.73282	6.71472	9.7355	0.610543	low
GSM4153792	1028	0	10.3627	8.06118	6.41685	9.68729	0.61084	low
GSM4153927	827	0	9.60765	6.64191	5.80391	9.91085	0.611075	low
GSM4153879	919	0	9.52506	7.03407	6.50101	9.00032	0.612373	low
GSM4153790	1001	0	10.0451	7.63781	6.34186	9.44067	0.612468	low
GSM4153832	639	0	9.35866	6.33256	5.85727	9.64704	0.615727	low
GSM4153850	1108	0	9.78709	7.33119	5.89006	8.93492	0.617628	low
GSM4153955	754	0	9.63055	6.71622	5.94313	9.67594	0.621945	low
GSM4153861	945	0	9.40289	6.27139	6.0511	9.8157	0.626117	low
GSM4153996	772	0	9.48184	6.38368	5.78045	9.73724	0.626395	low
GSM4154098	577	0	9.87382	7.03946	6.40498	9.89642	0.62739	low
GSM4154115	174	0	9.66657	6.78656	5.98116	9.54117	0.62837	low
GSM4153889	736	0	9.5439	6.49064	6.18529	9.81265	0.629761	low
GSM4154030	837	0	9.50393	6.49122	5.99154	9.59043	0.630052	low
GSM4154120	557	0	10.1758	7.80411	6.90889	9.40866	0.630694	low
GSM4153966	992	0	9.50092	6.38531	6.08293	9.82957	0.631036	low
GSM4153972	1029	0	9.9793	7.0754	6.13021	10.0044	0.631556	low
GSM4153924	1151	0	9.71055	6.81711	5.90799	9.52773	0.632229	low
GSM4153971	841	0	9.86125	6.83655	6.36844	10.1687	0.633529	low
GSM4154156	640	0	9.7474	6.73323	6.25667	9.94347	0.633975	low
GSM4153908	636	0	10.0624	7.4096	5.87113	9.30495	0.63985	low
GSM4154038	789	0	9.984	7.41524	6.71257	9.33638	0.640049	low
GSM4153974	914	0	9.73701	7.17659	7.54911	9.28421	0.641598	low
GSM4153808	834	0	10.1005	7.51645	6.27482	9.31055	0.642423	low
GSM4154009	793	0	9.82922	7.1906	6.41632	9.05017	0.646462	low
GSM4154026	493	0	9.27694	6.23226	6.56614	9.25999	0.647072	low
GSM4153900	1092	0	9.83914	6.82007	6.07745	9.71796	0.649234	low
GSM4154100	330	0	9.92908	7.14033	6.46509	9.40938	0.652919	low
GSM4153983	49	0	9.57261	6.5599	6.32836	9.37737	0.652974	low
GSM4153992	759	0	9.57905	6.4841	6.06965	9.44341	0.654239	low
GSM4154119	715	0	9.41436	6.32814	5.99511	9.14986	0.655714	low
GSM4154106	771	0	9.82625	6.73671	6.32094	9.82114	0.656038	low
GSM4154072	1	0	9.75098	7.09549	6.32974	8.76278	0.656391	low
GSM4154081	554	0	9.38003	5.92436	6.32635	10.0027	0.657971	low
GSM4153798	901	0	10.3773	7.85454	6.31296	9.24281	0.658998	low
GSM4154155	641	0	9.30381	6.03042	6.53399	9.55061	0.659553	low
GSM4154153	638	0	10.1439	7.24043	6.42741	9.80044	0.659857	low
GSM4153961	651	0	9.15636	5.62897	6.10054	9.71967	0.661047	low
GSM4154091	855	0	9.26778	5.84689	6.19251	9.65889	0.661526	low
GSM4154060	645	0	9.67371	6.3249	5.98214	9.94698	0.662002	low
GSM4154097	730	0	9.70438	6.62879	6.11297	9.39822	0.664021	low
GSM4154110	730	0	10.1297	7.23518	6.29354	9.56459	0.667554	low
GSM4153995	880	0	10.0544	7.11578	6.20847	9.48117	0.670115	low
GSM4153837	789	0	9.89401	6.78687	6.24144	9.65157	0.670172	low
GSM4153903	739	0	10.1626	7.24003	6.7135	9.77847	0.67037	low
GSM4153934	821	0	9.32196	5.89684	6.58107	9.67983	0.67261	low
GSM4154037	758	0	9.79401	6.63031	6.06708	9.52658	0.672822	low
GSM4153841	917	0	9.79263	6.62909	6.32658	9.59584	0.674328	low
GSM4153795	754	0	9.86466	6.8008	5.98419	9.30859	0.675979	low
GSM4153888	809	0	10.0737	7.03046	6.04843	9.54504	0.677	low
GSM4153931	1054	0	10.8526	8.65639	7.14573	9.09494	0.679004	low
GSM4153967	1136	0	9.51756	6.13321	5.81183	9.41787	0.679731	low
GSM4154056	677	0	10.1918	7.14713	5.96665	9.52551	0.684791	low
GSM4154105	641	0	9.98758	6.88964	6.30171	9.50125	0.684816	low
GSM4154023	982	0	9.76897	6.47179	6.05784	9.53705	0.685869	low
GSM4154014	1007	0	9.50982	6.04928	5.85878	9.47325	0.686085	low
GSM4154157	570	0	9.24426	5.47163	6.47179	10.0448	0.686106	low
GSM4153864	1156	0	9.60263	6.24102	6.11071	9.45153	0.687335	low
GSM4153963	1002	0	9.68624	6.11087	6.0031	9.97223	0.688342	low
GSM4153820	1255	0	10.1424	7.12203	6.79633	9.5763	0.692707	low
GSM4153833	1084	0	10.0838	6.83559	6.11868	9.73933	0.692727	low
GSM4154029	939	0	10.7547	8.32762	7.10701	9.15791	0.694903	low
GSM4153899	1122	0	10.0453	6.94522	6.11711	9.30245	0.695847	low
GSM4153797	1169	0	9.48944	5.83497	5.54047	9.56374	0.695972	low
GSM4153917	752	0	9.54017	6.10706	5.78724	9.23827	0.695983	low
GSM4153894	1148	0	10.0774	6.85241	6.39018	9.7132	0.696474	low
GSM4153825	944	0	9.57622	6.10221	5.8675	9.36304	0.698302	low
GSM4153999	653	0	10.217	7.13665	6.04496	9.4117	0.698315	low
GSM4154053	854	0	9.48341	5.95697	6.26168	9.50568	0.698397	low
GSM4153821	1098	0	9.26458	5.74132	5.68696	8.97006	0.699348	low
GSM4154149	625	0	9.75632	6.21008	6.02525	9.77169	0.700905	low
GSM4153860	1043	0	9.57453	6.40498	5.76145	8.5933	0.701283	low
GSM4154076	778	0	9.78468	6.42353	6.28841	9.45365	0.703515	low
GSM4153997	694	0	9.78747	6.22355	5.93229	9.76629	0.703534	low
GSM4153968	925	0	9.45588	5.77409	5.74169	9.51279	0.703596	low
GSM4153855	1224	0	10.0457	6.75394	5.97113	9.49408	0.705097	low
GSM4153985	724	0	10.1379	6.55855	5.11064	9.91196	0.705394	low
GSM4153826	903	0	9.66281	6.16634	5.98116	9.42257	0.706136	high
GSM4153813	613	0	9.75387	6.11005	5.79595	9.74542	0.708813	high
GSM4153895	1117	0	10.0996	6.85739	6.16332	9.45889	0.708874	high
GSM4154130	205	0	9.73802	6.06167	5.70749	9.74869	0.709519	high
GSM4154061	645	0	9.8409	6.2579	5.92119	9.75313	0.70996	high
GSM4154092	816	0	9.80162	6.27608	5.75682	9.50547	0.710275	high
GSM4153958	982	0	9.49204	5.96149	6.54139	9.40305	0.7106	high
GSM4154131	672	0	10.2685	7.006	6.14966	9.68173	0.710983	high
GSM4153785	1095	0	9.22169	5.5913	5.99621	9.0384	0.711502	high
GSM4153848	1218	0	9.9986	6.68508	5.94034	9.33878	0.711917	high
GSM4153834	1239	0	9.77605	6.28691	6.02879	9.44977	0.712731	high
GSM4153977	671	0	9.99502	6.45819	5.94425	9.79898	0.713406	high
GSM4153928	725	0	9.93011	6.53259	6.51997	9.59558	0.715127	high
GSM4154051	836	0	9.47992	5.6079	6.16598	9.9077	0.715177	high
GSM4154043	660	0	9.40711	5.62906	6.00844	9.5202	0.716428	high
GSM4154113	848	0	9.4925	5.67719	5.50687	9.48849	0.718202	high
GSM4153990	1117	0	9.5689	5.83518	5.8577	9.54445	0.718229	high
GSM4154008	822	0	9.05434	5.15073	7.83617	9.99422	0.718525	high
GSM4154140	675	0	10.0761	6.73072	5.73352	9.29645	0.719075	high
GSM4153801	1240	0	10.1487	7.00533	6.644	9.24	0.722145	high
GSM4154058	825	0	9.67063	6.08309	5.93379	9.25732	0.725056	high
GSM4154069	775	0	10.2754	7.01265	6.48873	9.54616	0.725556	high
GSM4153800	1230	0	9.80362	5.86398	5.80643	10.1472	0.725693	high
GSM4154125	645	0	9.8048	5.94438	5.80888	9.96205	0.726397	high
GSM4154142	498	0	9.57194	5.70244	6.02246	9.7468	0.726902	high
GSM4153854	1239	0	10.1648	6.7013	5.88063	9.5356	0.729369	high
GSM4154042	712	0	10.3042	7.26657	6.22537	8.90472	0.729912	high
GSM4154020	700	0	10.2761	7.07885	6.10737	9.15578	0.730863	high
GSM4153869	206	0	9.80058	6.07601	6.00096	9.64678	0.730868	high
GSM4154015	1030	0	9.96854	6.52757	6.19771	9.30872	0.731478	high
GSM4153851	914	0	10.2825	7.05098	6.71443	9.45163	0.732014	high
GSM4153787	1190	0	9.81685	6.23226	6.16838	9.37938	0.733258	high
GSM4153782	1216	0	9.94622	6.42894	6.05036	9.35042	0.733595	high
GSM4153938	1103	0	9.69508	5.9173	5.9563	9.53787	0.734535	high
GSM4153979	1078	0	10.2056	6.97386	6.08342	9.05265	0.734909	high
GSM4154103	120	0	9.7709	6.00053	5.84436	9.55468	0.735807	high
GSM4153868	228	0	10.3715	7.12773	6.18418	9.22749	0.740714	high
GSM4154063	750	0	10.0152	6.56274	6.5473	9.3333	0.741888	high
GSM4154128	744	0	10.0633	6.17743	5.63454	9.97283	0.74332	high
GSM4153846	1021	0	10.2225	6.64458	6.01193	9.65041	0.743326	high
GSM4154146	678	0	9.75145	5.93366	6.61355	9.78666	0.743359	high
GSM4154127	829	0	10.4718	6.92206	6.72607	10.1729	0.744386	high
GSM4154052	905	0	9.83636	5.97688	6.0136	9.73593	0.744616	low
GSM4154085	861	0	10.1697	6.79431	6.12654	9.1493	0.744885	low
GSM4154101	662	0	9.36949	5.40464	7.54871	9.88363	0.747681	low
GSM4153915	816	0	9.8529	6.02096	5.87257	9.58067	0.747906	low
GSM4153914	871	0	10.1056	6.42327	5.64034	9.48607	0.748441	low
GSM4153817	1155	0	9.50912	5.65878	5.57816	9.02825	0.749227	low
GSM4153783	991	0	9.96452	6.19192	6.10137	9.64725	0.749941	high
GSM4153857	1183	0	9.85711	5.96149	5.87326	9.64945	0.751991	high
GSM4153780	1281	0	10.0748	6.44453	6.04463	9.41199	0.752364	high
GSM4154104	741	0	10.202	6.70787	6.22773	9.34849	0.752496	high
GSM4154022	1031	0	9.8843	6.27671	5.82796	9.01415	0.753033	high
GSM4154141	696	0	10.2258	6.5935	6.30171	9.69862	0.753231	high
GSM4154034	828	0	10.3683	6.93695	6.12654	9.35883	0.754218	high
GSM4153858	1005	0	10.3697	7.05031	5.76882	8.97517	0.754283	high
GSM4154078	938	0	9.96615	6.18823	5.91143	9.47603	0.755859	high
GSM4154013	1009	0	9.8298	5.95602	6.21802	9.61267	0.756502	high
GSM4154102	722	0	9.67484	5.66598	5.99402	9.5846	0.758316	high
GSM4153865	291	0	9.83849	5.85716	5.62172	9.59415	0.758469	high
GSM4153852	438	0	9.86477	5.96782	5.66949	9.46013	0.758542	high
GSM4154082	540	0	10.2316	6.54084	5.76844	9.52699	0.758676	high
GSM4153829	809	0	9.61435	5.62005	5.89064	9.3844	0.760873	high
GSM4153814	1255	0	9.82745	5.78026	5.87585	9.76545	0.76148	high
GSM4154087	770	0	10.0959	6.70252	6.61562	8.92941	0.763409	high
GSM4154077	800	0	10.1017	6.34259	6.13642	9.48612	0.767197	high
GSM4153898	1130	0	10.0453	6.33233	6.11624	9.29123	0.767774	high
GSM4154135	765	0	9.51217	5.45397	8.38347	10.1893	0.769357	high
GSM4154024	1009	0	9.94758	6.06435	6.07354	9.46346	0.770785	high
GSM4154033	823	0	10.1189	6.33535	6.09761	9.442	0.772784	high
GSM4153788	1155	0	10.2083	6.44586	6.26881	9.56943	0.773332	high
GSM4153943	1050	0	9.29697	5.10738	7.09404	9.5391	0.777733	high
GSM4153904	1179	0	10.0269	6.35164	5.93007	8.91325	0.778298	high
GSM4153986	733	0	9.43693	5.16678	7.34214	9.97356	0.778976	high
GSM4153962	573	0	9.90442	5.93252	5.87985	9.33537	0.780918	high
GSM4153909	602	0	9.88529	6.05626	6.09143	9.01938	0.783966	high
GSM4154046	826	0	10.1188	6.31509	5.74609	9.10431	0.785815	high
GSM4153940	1076	0	9.82129	5.75586	6.00663	9.38628	0.785883	high
GSM4154122	722	0	9.90028	5.89894	5.8717	9.28779	0.786405	high
GSM4153799	1180	0	9.9057	5.70579	5.69583	9.6564	0.786828	high
GSM4153973	1097	0	10.0963	6.42022	6.7833	9.16959	0.787059	high
GSM4153844	1108	0	10.1768	6.1707	5.94288	9.64179	0.789017	high
GSM4153836	1051	0	10.5637	6.90248	5.90268	9.36565	0.789716	high
GSM4154048	20	0	10.5423	6.95264	6.65924	9.43367	0.791695	high
GSM4154047	807	0	9.95238	5.893	6.13516	9.46847	0.792615	high
GSM4154147	593	0	10.6654	6.94112	5.94829	9.58553	0.793466	high
GSM4153886	643	0	9.76602	5.46836	5.90914	9.62994	0.794181	high
GSM4153778	1326	0	10.0708	6.0765	6.23165	9.41413	0.798147	high
GSM4153786	995	0	9.82709	5.68033	5.72658	9.10818	0.804759	high
GSM4153936	722	0	10.2343	6.1295	5.89883	9.57335	0.807259	high
GSM4153987	1037	0	10.7128	7.16218	5.94743	8.99312	0.807872	high
GSM4153877	943	0	10.1285	5.94187	5.91659	9.60062	0.808303	high
GSM4153810	1300	0	10.4827	6.52193	5.97942	9.58448	0.808913	high
GSM4154152	645	0	9.56927	5.13642	5.97152	9.23889	0.818109	high
GSM4153942	722	0	9.75468	5.462	7.55591	9.72145	0.821495	high
GSM4154006	970	0	10.0251	5.91131	6.17141	9.08052	0.825291	high
GSM4153859	736	0	10.6051	6.72035	6.07683	9.27136	0.827153	high
GSM4153822	1114	0	10.1261	5.72851	5.67781	9.56118	0.829915	high
GSM4154150	658	0	9.68107	5.08309	6.09541	9.57222	0.830045	high
GSM4153789	971	0	9.97821	5.54202	5.64925	9.41473	0.831231	high
GSM4153876	935	0	10.1053	5.52656	5.85543	9.92406	0.833974	high
GSM4153824	1034	0	10.4902	6.28034	6.00025	9.61966	0.836991	high
GSM4153991	848	0	9.8651	5.32462	6.89338	9.86449	0.83701	low
GSM4153930	519	0	9.67257	5.06995	6.24102	9.49341	0.837124	low
GSM4153913	963	0	10.084	5.75682	5.90714	9.25839	0.839453	low
GSM4153920	1061	0	9.77864	5.1131	6.28667	9.73858	0.839829	low
GSM4153853	1143	0	9.76283	5.53164	7.17288	9.09892	0.840027	low
GSM4153875	1048	0	9.64409	5.22398	6.43277	9.02002	0.842822	low
GSM4154028	892	0	9.48635	5.18125	7.69948	9.01536	0.844436	low
GSM4154124	692	0	10.0008	5.66278	5.83016	9.01659	0.846112	low
GSM4153954	765	0	10.2308	5.96969	6.0176	9.15661	0.849661	low
GSM4153882	897	0	10.2228	5.97838	6.56382	9.28414	0.851526	low
GSM4153939	1079	0	9.86295	5.55653	6.20968	8.78401	0.852826	low
GSM4153905	857	0	9.9935	5.3174	7.5646	10.1347	0.861149	low
GSM4154001	1074	0	10.1214	5.60477	6.6171	9.54482	0.863431	low
GSM4153823	1128	0	9.88097	5.27811	6.02495	9.13635	0.866202	high
GSM4154090	711	0	9.62904	5.19764	7.1147	8.84473	0.866233	high
GSM4153922	1018	0	10.1466	5.64052	6.20847	9.3292	0.867047	high
GSM4153975	7	0	9.81811	5.3521	7.77226	9.35896	0.869678	high
GSM4154118	616	0	10.029	5.22298	7.42812	10.2414	0.870328	high
GSM4153965	1137	0	10.0534	5.48303	7.23067	9.66649	0.870982	high
GSM4153993	1029	0	10.0611	5.41537	6.37063	9.34472	0.879804	high
GSM4153947	730	0	9.90328	5.40993	8.06555	9.44557	0.880206	high
GSM4154002	905	0	10.2403	5.48707	6.0878	9.65154	0.882872	high
GSM4154073	912	0	10.1633	5.69636	6.37703	8.93752	0.887804	high
GSM4153866	899	0	10.5795	6.00591	5.69636	9.41577	0.890174	high
GSM4153791	1014	0	10.0477	5.22567	5.9063	9.20137	0.897513	high
GSM4153948	647	0	10.3705	5.70625	6.46243	9.32049	0.906744	high
GSM4153867	693	0	10.8892	6.20493	5.94652	9.76908	0.91111	high
GSM4154114	770	0	10.1869	5.27687	6.9578	9.62148	0.916679	high
GSM4154145	654	0	10.1442	5.13314	7.12454	9.84335	0.917132	high
GSM4154019	646	0	10.0401	5.05448	7.95562	9.95265	0.918015	high
GSM4153887	563	0	10.3075	5.44277	7.86939	9.68804	0.934888	high
GSM4154144	762	0	10.3186	5.3174	6.35647	9.07805	0.953007	high
GSM4154070	571	0	10.6522	5.69654	7.12664	9.68926	0.954381	high
GSM4153926	942	0	10.4627	5.35161	7.13061	9.4335	0.972829	high
GSM4153842	841	0	10.6853	5.44312	7.51645	9.07989	1.03021	high
GSM4153994	1035	0	10.8993	5.34457	6.67305	9.07295	1.06475	high
GSM4154067	403	1	9.75627	8.97743	8.74275	9.46349	0.450382	low
GSM4154133	290	1	9.44184	7.79397	6.4438	10.0536	0.451555	low
GSM4153984	357	1	10.0399	8.79653	6.49603	9.75425	0.46318	low
GSM4154071	571	1	9.73877	8.79429	7.4352	8.88309	0.47251	low
GSM4154066	359	1	9.67625	7.62389	5.98833	10.3663	0.48922	low
GSM4153988	662	1	9.37176	7.06039	5.75143	9.99699	0.512788	low
GSM4153849	884	1	10.3728	9.28755	6.83811	8.96687	0.516638	low
GSM4154080	339	1	10.0855	8.68422	7.41845	9.40267	0.522112	low
GSM4153970	838	1	9.23401	7.04598	6.67642	9.71276	0.522658	low
GSM4153803	762	1	9.50234	7.57904	6.15167	8.90167	0.542807	low
GSM4153793	428	1	9.52707	7.20487	5.84001	9.64644	0.545244	low
GSM4153946	576	1	10.177	8.28863	7.07609	10.0151	0.545867	high
GSM4154007	373	1	9.20417	6.76217	6.31208	9.45187	0.556512	high
GSM4153929	623	1	9.45682	6.90087	6.37727	9.58996	0.581465	high
GSM4153872	1194	1	10.012	7.98885	6.32515	9.11938	0.582089	high
GSM4153878	783	1	9.8147	7.5289	6.3055	9.38465	0.584435	high
GSM4153831	587	1	9.49052	6.65171	6.57617	9.82362	0.608444	high
GSM4154083	347	1	9.93906	7.18876	6.12933	9.98106	0.612078	high
GSM4153884	133	1	9.41644	6.35357	6.00012	9.82181	0.617714	high
GSM4153949	955	1	9.41608	6.61623	6.27502	9.30703	0.619888	high
GSM4154025	542	1	10.0854	7.59948	6.1522	9.44051	0.620575	high
GSM4154011	273	1	9.80915	6.9849	6.19771	9.72748	0.626405	high
GSM4153907	616	1	9.66199	6.90414	6.14034	9.292	0.630244	high
GSM4153890	351	1	9.51886	6.32997	6.14214	10.0116	0.6324	high
GSM4153830	931	1	9.94006	7.24374	6.8087	9.6559	0.636888	high
GSM4154000	287	1	9.47397	6.42174	6.22773	9.58119	0.637855	high
GSM4154129	389	1	9.44235	6.52414	5.82533	8.94652	0.645408	high
GSM4154004	669	1	9.60747	6.6066	6.07339	9.36871	0.649301	high
GSM4153873	377	1	9.83888	6.87955	5.93317	9.35318	0.658612	high
GSM4153845	440	1	9.67162	6.7685	6.03427	9.01741	0.660188	high
GSM4153804	381	1	10.1344	7.13274	6.10988	9.80108	0.664118	low
GSM4154059	247	1	9.92155	7.01094	6.29941	9.34934	0.666379	low
GSM4153874	764	1	10.2972	7.52466	6.73736	9.54313	0.675236	low
GSM4154121	504	1	9.96647	6.84802	6.23126	9.60545	0.678784	low
GSM4153910	949	1	9.7332	6.34486	5.99225	9.77058	0.680296	low
GSM4153883	678	1	10.4837	7.41722	5.89198	9.9589	0.683295	low
GSM4154074	792	1	9.47546	5.92363	6.13055	9.74616	0.685412	low
GSM4153840	967	1	9.64035	6.11192	6.14034	9.85079	0.688883	low
GSM4153978	968	1	10.1376	6.99043	5.81109	9.52455	0.689817	low
GSM4153811	675	1	9.39081	5.87737	6.0257	9.29433	0.696782	low
GSM4154017	338	1	9.83181	6.40275	5.98254	9.61269	0.70008	low
GSM4153871	1035	1	9.68023	6.18627	5.97476	9.49323	0.703195	low
GSM4153856	823	1	9.44107	5.9586	5.72136	9.0202	0.704989	low
GSM4154093	821	1	10.4561	7.31466	6.24528	9.77252	0.70714	high
GSM4154116	630	1	10.1095	6.73293	6.34979	9.86045	0.707763	high
GSM4154112	277	1	9.75741	6.14893	6.22856	9.85867	0.707766	high
GSM4153941	614	1	9.78873	6.27929	6.09359	9.60968	0.708844	high
GSM4153839	621	1	9.71678	5.99594	5.93044	9.89208	0.71017	high
GSM4153950	850	1	10.1403	6.99113	6.3768	9.26025	0.715731	high
GSM4153952	358	1	9.95728	6.489	6.18266	9.64239	0.715921	high
GSM4153919	783	1	10.0618	6.93935	6.16801	8.99529	0.716892	high
GSM4153960	393	1	10.5682	7.53322	6.13856	9.39865	0.720195	high
GSM4153819	1059	1	10.0414	6.5914	6.30485	9.61886	0.723414	high
GSM4153870	304	1	10.437	7.35626	6.30394	9.29436	0.725225	high
GSM4154045	251	1	9.97093	6.35504	5.97371	9.70523	0.726482	high
GSM4154075	615	1	9.71791	5.96889	6.02217	9.6111	0.730253	high
GSM4153998	503	1	10.1885	6.97767	6.1323	9.0484	0.732509	high
GSM4153796	712	1	10.0332	6.43277	6.03311	9.63488	0.733962	high
GSM4153828	559	1	9.7569	5.99686	6.02262	9.58786	0.735499	high
GSM4153816	150	1	10.5644	7.42546	6.04241	9.2815	0.736268	high
GSM4154005	594	1	9.72993	5.87125	6.54225	9.92647	0.73777	high
GSM4153921	723	1	10.0573	6.46056	6.27543	9.6367	0.740053	high
GSM4154062	180	1	9.96974	6.42453	6.19538	9.36773	0.740529	high
GSM4153944	646	1	9.97616	6.25728	5.93252	9.60854	0.74311	high
GSM4153911	602	1	10.3004	6.77149	6.01003	9.64361	0.743392	high
GSM4153779	796	1	9.81938	6.08471	6.05299	9.46572	0.743991	high
GSM4153902	141	1	10.0069	6.37063	5.74216	9.34813	0.745534	high
GSM4154010	594	1	10.4275	6.9794	6.11121	9.58718	0.747912	high
GSM4153925	809	1	9.74984	5.93678	5.92034	9.32422	0.753035	high
GSM4153827	225	1	10.1524	6.90584	6.76887	8.89726	0.755092	high
GSM4153862	461	1	9.59505	5.72422	6.04647	9.19566	0.758302	high
GSM4153835	1113	1	10.4706	7.43556	7.40686	9.01167	0.759642	high
GSM4153815	806	1	9.88727	6.00338	5.98886	9.49313	0.763353	high
GSM4154132	580	1	9.44685	5.32239	7.07179	9.828	0.764902	high
GSM4153881	937	1	9.96938	6.0115	5.89849	9.56376	0.772132	high
GSM4153953	781	1	10.2926	6.80016	6.41609	9.12185	0.774448	high
GSM4154089	216	1	9.5714	5.54496	5.83771	9.10047	0.775547	high
GSM4154054	524	1	9.85075	5.81225	5.94541	9.52858	0.776036	high
GSM4153896	799	1	9.48322	5.31527	7.46354	9.76046	0.784054	high
GSM4154134	520	1	9.64369	5.42777	7.69503	10.1661	0.784124	high
GSM4153957	1027	1	9.87853	5.66809	5.79235	9.69051	0.786317	high
GSM4153956	123	1	10.5266	7.28022	6.37874	8.52528	0.792963	high
GSM4153880	897	1	10.4654	6.69023	6.74857	9.66684	0.797391	high
GSM4154151	475	1	9.79384	5.4767	6.0716	9.67397	0.799375	high
GSM4153863	595	1	10.0206	5.88779	5.77251	9.17771	0.813915	high
GSM4153805	544	1	10.156	5.86638	6.28599	9.34146	0.843432	high
GSM4153885	584	1	9.89144	5.30479	6.33207	9.61593	0.845943	high
GSM4154003	350	1	10.0279	5.61149	6.42122	9.34852	0.851612	high
GSM4153838	730	1	10.2289	5.85909	5.93764	9.14785	0.861013	high
GSM4154088	530	1	10.2482	5.29318	6.3335	10.2033	0.882742	high
GSM4154136	235	1	10.0444	5.30937	7.35165	9.70801	0.889789	high
GSM4153812	569	1	10.1006	5.21728	7.62544	9.54031	0.925426	high
GSM4153901	667	1	10.2624	5.42752	7.38711	9.34946	0.936337	high
GSM4153906	829	1	10.2551	5.13773	7.22958	9.76787	0.943388	high
GSM4153969	776	1	10.9097	5.53789	5.93982	9.36195	1.01397	high
