# Supplementary material for: Ovarian cancer subtypes based on the regulatory genes of RNA modifications: Novel prediction model of prognosis
Source: Front Endocrinol (Lausanne). 2022 Dec 5;13:972341. doi: 10.3389/fendo.2022.972341 (PMC9760687; doi:10.3389/fendo.2022.972341)
Supplement: Supplementary file 11 [file Table_11.xlsx]

## Sheet: Sheet1
Supplementary table 11:The gene sets enrichment analysis between high and low riskscore group.
NAME	SIZE	ES	NES	NOM p-val	FDR q-val
WELCSH_BRCA1_TARGETS_DN	137	-0.443559	-2.39541	0	0.00101907
PENG_GLUTAMINE_DEPRIVATION_DN	328	-0.400662	-2.34795	0	0.00155954
REACTOME_PROCESSING_OF_CAPPED_INTRONLESS_PRE_MRNA	23	-0.662494	-2.24173	0	0.00612692
BONOME_OVARIAN_CANCER_POOR_SURVIVAL_DN	22	-0.649374	-2.22586	0	0.00531359
WONG_EMBRYONIC_STEM_CELL_CORE	331	-0.549333	-2.16472	0.00581395	0.0100027
KEGG_OXIDATIVE_PHOSPHORYLATION	116	-0.660069	-2.16317	0	0.00837649
LU_EZH2_TARGETS_UP	279	-0.522747	-2.14905	0	0.00879804
IRITANI_MAD1_TARGETS_DN	46	-0.591829	-2.11311	0.00194932	0.0127245
REACTOME_S_PHASE	100	-0.607869	-2.11145	0.00195312	0.0113593
RHODES_CANCER_META_SIGNATURE	64	-0.57812	-2.10845	0.00194932	0.0105185
PENG_RAPAMYCIN_RESPONSE_DN	243	-0.412751	-2.09889	0.0134357	0.0105454
KEGG_HUNTINGTONS_DISEASE	172	-0.491661	-2.06689	0	0.0136517
REACTOME_SYNTHESIS_OF_DNA	84	-0.620898	-2.04947	0.00393701	0.0146819
REACTOME_METABOLISM_OF_RNA	253	-0.483558	-2.03684	0.0179283	0.0154859
REACTOME_M_G1_TRANSITION	72	-0.631715	-2.03001	0.00392927	0.0158217
REACTOME_SCFSKP2_MEDIATED_DEGRADATION_OF_P27_P21	53	-0.63215	-2.02778	0	0.0150528
TAKAO_RESPONSE_TO_UVB_RADIATION_UP	86	-0.520197	-2.00546	0.00198413	0.0175908
REACTOME_P53_INDEPENDENT_G1_S_DNA_DAMAGE_CHECKPOINT	48	-0.620902	-2.00545	0.0019685	0.0166135
REACTOME_METABOLISM_OF_MRNA	209	-0.506593	-1.9859	0.0201613	0.0194548
REACTOME_CELL_CYCLE_CHECKPOINTS	105	-0.564679	-1.97946	0.0078125	0.0197814
REACTOME_G1_S_TRANSITION	100	-0.590309	-1.97252	0.01002	0.0199096
REACTOME_CDK_MEDIATED_PHOSPHORYLATION_AND_REMOVAL_OF_CDC6	46	-0.644498	-1.96808	0.00400802	0.0201623
DAIRKEE_TERT_TARGETS_UP	367	-0.386366	-1.96267	0.00191571	0.0202271
EIF4E_UP	97	-0.493904	-1.96114	0	0.0197512
REACTOME_MRNA_SPLICING	97	-0.485868	-1.9609	0.0020284	0.0189882
KEGG_PROTEASOME	44	-0.643273	-1.9568	0.00804829	0.0190894
REACTOME_REGULATION_OF_MITOTIC_CELL_CYCLE	77	-0.58805	-1.95589	0.00406504	0.0185659
REACTOME_REGULATION_OF_APOPTOSIS	56	-0.521421	-1.95512	0.00801603	0.0180316
REACTOME_MRNA_SPLICING_MINOR_PATHWAY	38	-0.591617	-1.95429	0.00195312	0.017526
KEGG_BASE_EXCISION_REPAIR	33	-0.565852	-1.95214	0	0.0172926
REACTOME_TCA_CYCLE_AND_RESPIRATORY_ELECTRON_TRANSPORT	116	-0.592787	-1.94092	0.00601202	0.0184952
REACTOME_SIGNALING_BY_WNT	63	-0.483152	-1.88615	0.0196464	0.0300519
DANG_MYC_TARGETS_UP	138	-0.424535	-1.87281	0.0253411	0.0330434
REACTOME_RNA_POL_I_RNA_POL_III_AND_MITOCHONDRIAL_TRANSCRIPTION	114	-0.714265	-1.86569	0.0140281	0.0339815
SCHUHMACHER_MYC_TARGETS_UP	78	-0.467754	-1.86089	0.0325203	0.034573
REACTOME_CELL_CYCLE	385	-0.502215	-1.85546	0.0222222	0.0352363
V$ELK1_02	240	-0.298523	-1.85228	0.0144033	0.0354593
MISSIAGLIA_REGULATED_BY_METHYLATION_DN	117	-0.572683	-1.83168	0.00990099	0.041059
DELPUECH_FOXO3_TARGETS_DN	40	-0.543121	-1.83154	0.0159046	0.0400455
REACTOME_ER_PHAGOSOME_PATHWAY	58	-0.582838	-1.82689	0.0265655	0.0404561
REACTOME_RNA_POL_I_TRANSCRIPTION	81	-0.808435	-1.82442	0.00803213	0.0406191
CREIGHTON_AKT1_SIGNALING_VIA_MTOR_UP	34	-0.548302	-1.81496	0.0232558	0.0433729
KEGG_DNA_REPLICATION	36	-0.635932	-1.79819	0.00787402	0.0488228
REACTOME_CHROMOSOME_MAINTENANCE	114	-0.644053	-1.79722	0.00978474	0.0480546
