# Supplementary material for: Ovarian cancer subtypes based on the regulatory genes of RNA modifications: Novel prediction model of prognosis
Source: Front Endocrinol (Lausanne). 2022 Dec 5;13:972341. doi: 10.3389/fendo.2022.972341 (PMC9760687; doi:10.3389/fendo.2022.972341)
Supplement: Supplementary file 12 [file Table_12.xlsx]

## Sheet: Sheet1
Supplementary table 12: The proportion of immune cells in the ovarian cancer samples was determined with the CIBERSORT algorithm.
Mixture	TCGA-61-1910-01	TCGA-61-1728-01	TCGA-09-1666-01	TCGA-24-1469-01	TCGA-04-1348-01	TCGA-61-1917-01	TCGA-61-2009-01	TCGA-31-1950-01	TCGA-31-1951-01	TCGA-61-1995-01	TCGA-24-2297-01	TCGA-24-1555-01	TCGA-25-1322-01	TCGA-24-1427-01	TCGA-29-1698-01	TCGA-23-1023-01	TCGA-13-0924-01	TCGA-24-1847-01	TCGA-24-1843-01	TCGA-25-1321-01	TCGA-30-1891-01	TCGA-25-1326-01	TCGA-29-2414-01	TCGA-09-1670-01	TCGA-24-2033-01	TCGA-29-2414-02	TCGA-61-1741-01	TCGA-31-1953-01	TCGA-30-1855-01	TCGA-25-1324-01	TCGA-09-2056-01	TCGA-29-1701-01	TCGA-25-1633-01	TCGA-25-2396-01	TCGA-61-1914-01	TCGA-61-2094-01	TCGA-29-1705-01	TCGA-36-1580-01	TCGA-25-2401-01	TCGA-5X-AA5U-01	TCGA-13-0916-01	TCGA-23-2084-01	TCGA-36-1577-01	TCGA-24-1551-01	TCGA-61-1998-01	TCGA-20-1684-01	TCGA-24-1556-01	TCGA-57-1582-01	TCGA-04-1362-01
B cells naive	0	0	0.00285145	0.0851491	0	0.0537709	0	0.134145	0	0	0.10701	0.0547208	0.0218362	0	0.120231	0	0.0811587	0	0	0.0261177	0.0625753	0	0.108696	0	0.0994365	0.0951776	0.100783	0	0.0381296	0.119812	0.0331552	0.0302503	0.110999	0	0.109559	0.0184687	0.130729	0.0235989	0.0314042	0.0494833	0.0871993	0	0.21915	0	0.086887	0.03072	0.0402204	0.109617	0.104109
B cells memory	0.0911878	0	0	0	0.0155735	0	0.0775073	0	0	0.0715464	0	0	0.00143009	0.0453218	0	0	0	0.0679645	0.0197663	0	0	0	0	0.0628636	0	0	0	0	0.0307145	0	0	0	0	0	0	0.0411224	0	0	0	0.0317609	0	0	0	0.0189576	0	0	0	0	0
Plasma cells	0.0249692	0.235845	0.0940124	0.170521	0.10296	0.0591758	0.0982572	0.182936	0.119886	0.0396806	0.112815	0.0190579	0.10737	0.130561	0.12175	0.094013	0.0718724	0.0731621	0.130675	0.145702	0.19076	0.172651	0.217533	0.0715202	0.101397	0.0575897	0.149437	0.0455307	0.00263784	0.142801	0.0768542	0.0965551	0.032823	0.0995549	0.150237	0.171017	0.102336	0.076924	0.110818	0	0.157633	0.13829	0.0623679	0.0183723	0.0495163	0.174328	0.131188	0.142188	0.0810113
T cells CD8	0	0.0419984	0.027269	0.0297645	0.151708	0.0929387	0.179566	0.0229579	0.0300072	0.0476764	0	0.0698629	0	0.220658	0.020356	0.0806005	0.136574	0.169033	0.129385	0.0123082	0.106309	0.0443712	0.0310432	0.0163408	0.0905375	0.123659	0.0283274	0.0885898	0.103272	0.128613	0.130277	0.098135	0.138267	0.0665073	0.021651	0.127788	0.0590638	0.104121	0.0684718	0	0.111747	0.0149761	0.062707	0.164265	0	0	0	0.0524968	0.0151024
T cells CD4 naive	0	0	0	0	0	0	0	0	0	0	0	0	0	0	0	0	0	0	0	0.0448033	0	0	0	0	0	0	0	0	0	0	0	0	0	0	0	0	0	0	0	0	0	0	0	0	0	0	0	0	0
T cells CD4 memory resting	0.22896	0.115399	0.0876746	0.13911	0.0976967	0.171562	0.0616389	0.0519376	0.139119	0.252351	0.191237	0.22545	0.178491	0.0385166	0.156979	0.139138	0.0411403	0.0709872	0.135386	0	0.19807	0.243104	0.0978794	0.205094	0	0	0.149006	0.178896	0.173083	0.0456262	0.210894	0.136336	0.12206	0.115158	0.149301	0.127542	0.208594	0.18142	0.139876	0.10554	0.0587394	0.187757	0.11543	0.108812	0.252922	0.0927411	0.06552	0.131464	0.285147
T cells CD4 memory activated	0	0	0	0	0.0138473	0	0	0	0	0	0	0	0	0	0	0	0	0	0	0	0	0	0	0	0	0	0	0	0	0	0	0	0.00881914	0	0	0	0	0	0	0	0	0	0	0	0	0	0	0.00031523	0
T cells follicular helper	0.0846742	0.0876179	0.191114	0.106979	0.129463	0.0965109	0.0979909	0.13672	0.181486	0.0429091	0.0926432	0.0770964	0.14051	0.145454	0.0944304	0.0750482	0.157985	0.108126	0.0707116	0.159518	0.0346431	0.0610411	0.11682	0.100711	0.1405	0.228346	0.100269	0.0989423	0.128186	0.168763	0.063081	0.134466	0.0886513	0.133445	0.0881137	0.160211	0.0610863	0.0800127	0.0872306	0.157853	0.0933141	0.0747345	0	0.0793706	0.0420532	0.0843865	0.176097	0.0777453	0.0151802
T cells regulatory (Tregs)	0.0514173	0.040844	0.0049585	0.0428312	0.0561669	0.0211448	0.00800937	0.027837	0	0.106113	0.0248706	0.0263578	0	0	0.0592486	0.0732075	0.0427248	0.0602497	0.0476895	0.00680161	0.0276079	0.0178718	0.013414	0.0153642	0.0318582	0.0141625	0.0609192	0.0343655	0.0644579	0.0208712	0.0484123	0.0477263	0.0688401	0.0894729	0	0	0.0352837	0.0712385	0.0371966	0	0.0408063	0.0423294	0.0562624	0.0715446	0.0189144	0.112943	0.0481229	0.0315317	0
T cells gamma delta	0	0	0	0	0	0	0	0	0	0	0	0	0.00889577	0	0	0	0	0	0	0	0	0	0	0	0	0	0	0	0	0	0	0	0	0	0	0	0	0	0	0	0	0	0	0	0	0	0	0	0
NK cells resting	0.016942	0.00584111	0.0500306	0.00875253	0	0.0032911	0.00767666	0	0.0555657	0	0	0	0	0.0463379	0	0.0458534	0.037497	0.0430944	0	0	0	0.00534179	0	0.0210007	0.00779971	0	0	0.033634	0	0	0.00659433	0.0452726	0	0	0	0.0138514	0	0	0	0	0	0.0239758	0	0	0.0176557	0	0.00403994	0	0.0188244
NK cells activated	0.0376439	0.0716161	0.0400502	0.0407438	0.037633	0.056353	0.0501191	0.0658061	0.0445975	0.0135664	0.0782079	0.0591274	0.0985906	0.00905983	0.0384608	0.0345338	0.0417512	0.00838359	0.0715086	0.146596	0.0213351	0.0227502	0.024693	0.0128911	0.03414	0.0524027	0.0248601	0.0631084	0.0656145	0.0076168	0.0277965	0.00180982	0.0101446	0.0811859	0.0499318	0.0183705	0.0417497	0.0371159	0.022273	0.108591	0.0509536	0.0389762	0.0996752	0.0721054	0.0351636	0.0819776	0.0476043	0.0440121	0.048061
Monocytes	0.0669506	0.0687937	0.0365698	0.0286416	0.102062	0.0989883	0.0599456	0.0731439	0.0663724	0.0376947	0.0668409	0.0534385	0	0.0700194	0.0661666	0.074755	0.11219	0.0783451	0.0523638	0.10546	0.0302782	0.0449348	0.0111445	0.143023	0	0.0549747	0.038159	0.0836925	0.0582631	0.035563	0.0697632	0.0667647	0.0395308	0.0699819	0.0376202	0.0279421	0.0649542	0.0636685	0.0818665	0.0610366	0.0262938	0.130032	0.0676777	0.0971019	0.0890986	0.0612126	0.0834599	0.0437016	0.157134
Macrophages M0	0.0288751	0.0569721	0.128981	0.128305	0.0910348	0.112687	0.0354688	0.0771147	0.053983	0.127613	0.0990361	0.133963	0.0803916	0.0306741	0.0566813	0.152789	0.0615753	0.0111227	0.103341	0.0442813	0.0851667	0.106488	0.153524	0.0152412	0.116685	0.0434868	0.106998	0.0428249	0.0525761	0.166843	0.00996725	0.0749003	0.0670469	0.093937	0.0826456	0.0633873	0.0917377	0.0821644	0.126945	0.192686	0.107825	0.0525582	0.0709348	0.0752545	0.104335	0.0902567	0.120895	0.134843	0.0579063
Macrophages M1	0.072322	0.0565715	0.0725318	0.0533622	0.0668165	0.0780222	0.0554818	0.0351379	0.049516	0.0502098	0	0.0598727	0.0384193	0.0367849	0.0490565	0.0548399	0.0448758	0.0645131	0.0448262	0.0396629	0.0514182	0.0658473	0.0109053	0.0417043	0.0477516	0.0776056	0.0527241	0.0760556	0.0655802	0.0493012	0.0438207	0.0600836	0.0561397	0.0607186	0.0448203	0.0411069	0.0328117	0.0614448	0.0674894	0.0213509	0.074466	0.060441	0	0.0751391	0.0443396	0.0407546	0.0845407	0.0595858	0.0201787
Macrophages M2	0.170134	0.163883	0.208704	0.101473	0.120903	0.141157	0.167093	0.125952	0.172751	0.205079	0.12745	0.187704	0.206203	0.186459	0.148787	0.0958176	0.117911	0.166112	0.156461	0.151463	0.157484	0.190293	0.163485	0.205976	0.239007	0.177715	0.138892	0.137961	0.161422	0.0381247	0.129975	0.174961	0.180863	0.148749	0.164728	0.089858	0.148263	0.138447	0.171351	0.0584786	0.149845	0.173129	0.126756	0.135545	0.201049	0.148874	0.173813	0.164477	0.108689
Dendritic cells resting	0.0166547	0	0	0	0	0	0.0512212	0	0	0	0	0	0	0	0	0	0	0.0193022	0	0	0	0	0	0	0	0.029398	0	0.0980808	0.00246038	0	0.0430951	0	0	0	0	0.0627614	0	0.0468005	0	0.0866437	0	0	0	0.0084844	0.0318537	0	0	0	0
Dendritic cells activated	0.0615802	0.010888	0.0552525	0.0631959	0.014135	0.0143982	0.0203008	0.066312	0.0656465	0.00556074	0.0998888	0.0333489	0.0576111	0.0401525	0.067853	0.0544447	0.0312798	0.0346069	0.0376758	0.0649209	0.00214216	0	0.0391377	0.0561898	0	0.0373201	0.0496249	0	0.0342782	0.0760662	0.0557982	0.0272797	0.0449626	0.0412899	0.0575293	0.036574	0	0.0258102	0.0403557	0.0650669	0.0302586	0.0618419	0.0752572	0.0233611	0.0140571	0.0523616	0.0244984	0	0.0687356
Mast cells resting	0	0	0	0	0	0	0.029724	0	0	0	0	0	0	0	0	0.0208826	0	0	0	0	0.00267659	0	0	0	0	0.00816231	0	0	0.00935382	0	0	0	0	0	0.0163667	0	0	0.00300399	0.00183694	0	0.0109195	0	0	0.0275762	0	0.0294441	0	0.00802198	0
Mast cells activated	0.0476891	0.0383298	0	0.00117035	0	0	0	0	0.00697283	0	0	0	0	0	0	0	0.0214654	0.0249979	0	0.0246882	0.0130723	0.00786852	0.011725	0.0191173	0.0601506	0	0	0	0	0	0.0325593	0	0.00611677	0	0	0	0.0225717	0.00233852	0	0.0615078	0	0	0	0	0	0	0	0	0.0199213
Eosinophils	0	0	0	0	0	0	0	0	0	0	0	0	0	0	0	0	0	0	0	0	0	0	0	0	0	0	0	0	0	0	0	0.000566716	0	0	0	0	0	0	0	0	0	0	0	0	0	0	0	0	0
Neutrophils	0	0.00540001	0	0	0	0	0	0	0.0140972	0	0	0	0.0602508	0	0	0.00407635	0	0	0.000209629	0.0276771	0.0164609	0.017436	0	0.0129629	0.0307369	0	0	0.0183178	0.00996989	0	0.0179569	0.00489283	0.0247364	0	0.0274967	0	0.000818456	0.00189106	0.012884	0	0	0.000958779	0.0437817	0.0241098	0.0121544	0	0	0	0
[truncated: 259 more columns]
