# Supplementary material for: Ovarian cancer subtypes based on the regulatory genes of RNA modifications: Novel prediction model of prognosis
Source: Front Endocrinol (Lausanne). 2022 Dec 5;13:972341. doi: 10.3389/fendo.2022.972341 (PMC9760687; doi:10.3389/fendo.2022.972341)
Supplement: Supplementary file 13 [file Table_13.xlsx]

## Sheet: Sheet1
Supplementary table 13: The tumor mutation burden scores of ovarian cancer.
id	TMB
TCGA-13-0913-01	1.13158
TCGA-09-2044-01	3.76316
TCGA-13-A5FT-01	3.89474
TCGA-25-2400-01	2.92105
TCGA-24-1103-01	2.23684
TCGA-59-2348-01	2.28947
TCGA-29-1784-01	2.97368
TCGA-29-1705-01	1.5
TCGA-61-1725-01	1.86842
TCGA-09-0369-01	2.97368
TCGA-13-0916-01	1
TCGA-13-1497-01	4.60526
TCGA-13-0924-01	0.789474
TCGA-13-0890-01	2.44737
TCGA-29-1770-01	2.57895
TCGA-29-1776-01	1.57895
TCGA-59-2350-01	0.973684
TCGA-24-0975-01	2.13158
TCGA-09-0367-01	0.789474
TCGA-24-2024-01	2.84211
TCGA-13-1512-01	2.07895
TCGA-10-0928-01	0.394737
TCGA-09-2045-01	1.39474
TCGA-13-1481-01	4
TCGA-61-1900-01	2.89474
TCGA-13-0800-01	2.94737
TCGA-13-0899-01	0.552632
TCGA-20-1685-01	2.18421
TCGA-24-1424-01	2.07895
TCGA-24-1416-01	0.631579
TCGA-13-0897-01	1.76316
TCGA-24-1467-01	0.210526
TCGA-13-2060-01	1.57895
TCGA-61-1733-01	1.73684
TCGA-29-1693-01	3.10526
TCGA-04-1348-01	1.39474
TCGA-29-1688-01	1.42105
TCGA-59-2363-01	2.68421
TCGA-24-2281-01	1.60526
TCGA-24-1428-01	2.55263
TCGA-29-1696-01	1.92105
TCGA-29-1762-01	2.02632
TCGA-09-0364-01	0.0263158
TCGA-09-2056-01	2.60526
TCGA-29-1763-01	3.5
TCGA-23-1123-01	2.68421
TCGA-25-2409-01	0.947368
TCGA-23-1027-01	1.5
TCGA-61-1738-01	1.57895
TCGA-59-A5PD-01	6.52632
TCGA-29-1785-01	2.34211
TCGA-25-2401-01	2.42105
TCGA-23-2078-01	4.63158
TCGA-30-1855-01	3.21053
TCGA-61-1910-01	4.63158
TCGA-61-2092-01	1.63158
TCGA-29-1781-01	2.94737
TCGA-25-2391-01	1.94737
TCGA-24-1552-01	1.68421
TCGA-61-1737-01	2.39474
TCGA-24-2036-01	1.60526
TCGA-09-1670-01	0.947368
TCGA-24-1417-01	2.97368
TCGA-61-2101-01	1.39474
TCGA-59-2351-01	3.07895
TCGA-24-1413-01	1.55263
TCGA-61-2002-01	1.36842
TCGA-59-2355-01	0.842105
TCGA-23-1029-01	2.60526
TCGA-24-2271-01	1.02632
TCGA-61-1736-01	1.21053
TCGA-61-1740-01	5.86842
TCGA-25-2396-01	0.710526
TCGA-23-2081-01	2
TCGA-25-2393-01	2.42105
TCGA-13-1506-01	0.921053
TCGA-29-1694-01	1.18421
TCGA-23-2084-01	3.97368
TCGA-30-1718-01	3.36842
TCGA-25-2404-01	1.39474
TCGA-3P-A9WA-01	5.18421
TCGA-25-1313-01	4.52632
TCGA-24-1435-01	3.13158
TCGA-23-1122-01	3.57895
TCGA-24-1463-01	2.5
TCGA-24-1550-01	1.84211
TCGA-24-2289-01	4.76316
TCGA-61-2110-01	1.65789
TCGA-20-1687-01	2.47368
TCGA-24-1427-01	2.02632
TCGA-24-2019-01	1.65789
TCGA-24-1846-01	3.21053
TCGA-61-1998-01	5.36842
TCGA-24-1850-01	2.31579
TCGA-25-2392-01	3.21053
TCGA-31-1950-01	1.5
TCGA-61-1919-01	1.26316
TCGA-24-1425-01	1.84211
TCGA-24-2298-01	4.39474
TCGA-OY-A56P-01	1.36842
TCGA-24-1847-01	2.60526
TCGA-5X-AA5U-01	1.44737
TCGA-13-0920-01	6.13158
TCGA-61-2008-01	2.34211
TCGA-29-1711-01	2.10526
TCGA-25-1320-01	1.89474
TCGA-24-1430-01	1.23684
TCGA-20-1682-01	2.52632
TCGA-24-1469-01	5.21053
TCGA-29-2427-01	2.15789
TCGA-59-2354-01	2.65789
TCGA-29-1691-01	5.02632
TCGA-24-1419-01	1.18421
TCGA-61-2104-01	1.94737
TCGA-24-2267-01	3.55263
TCGA-13-1411-01	1.55263
TCGA-24-1423-01	2.34211
TCGA-30-1857-01	2.89474
TCGA-29-1701-01	1.47368
TCGA-24-1562-01	1.02632
TCGA-09-2051-01	4.57895
TCGA-61-1914-01	2.65789
TCGA-13-1498-01	4.55263
TCGA-61-1995-01	0.842105
TCGA-25-2399-01	1.39474
TCGA-25-1315-01	1.94737
TCGA-24-2293-01	1.71053
TCGA-29-1699-01	2.18421
TCGA-24-1616-01	1.78947
TCGA-24-2035-01	3.07895
TCGA-61-1907-01	3.42105
TCGA-23-1114-01	3.55263
TCGA-25-1329-01	1.52632
TCGA-09-0366-01	1.60526
TCGA-25-1321-01	1.13158
TCGA-13-1410-01	2.47368
TCGA-61-2012-01	3.94737
TCGA-29-1697-01	1.15789
TCGA-24-1603-01	0.868421
TCGA-61-1728-01	1.15789
TCGA-59-2352-01	2.89474
TCGA-61-2109-01	2.28947
TCGA-24-1849-01	2.34211
TCGA-61-2102-01	2.13158
TCGA-13-1511-01	0.552632
TCGA-23-1809-01	1.5
TCGA-25-1316-01	0.789474
TCGA-09-1674-01	3.28947
TCGA-24-1436-01	2.26316
TCGA-61-2009-01	2.31579
TCGA-13-1505-01	1.94737
TCGA-23-2077-01	2.13158
TCGA-31-1959-01	2
TCGA-61-2094-01	1.71053
TCGA-31-1953-01	1.23684
TCGA-20-1683-01	2.65789
TCGA-24-1844-01	4.31579
TCGA-61-2113-01	4.18421
TCGA-24-2261-01	1.39474
TCGA-04-1362-01	2.21053
TCGA-25-2397-01	2.15789
TCGA-25-1326-01	5.18421
TCGA-13-1405-01	1.31579
TCGA-13-0893-01	2.55263
TCGA-25-1319-01	1.84211
TCGA-29-1703-01	2.44737
TCGA-20-1684-01	1.31579
TCGA-29-1778-01	1.31579
TCGA-57-1994-01	1.13158
TCGA-24-1551-01	1.39474
TCGA-24-1418-01	1.34211
TCGA-24-2038-01	0.315789
TCGA-24-1843-01	2.68421
TCGA-29-1698-01	1.94737
TCGA-61-2003-01	1.63158
TCGA-24-2290-01	2.02632
TCGA-25-1323-01	1.73684
TCGA-30-1862-01	1.07895
TCGA-25-1314-01	2.28947
TCGA-24-1564-01	1.44737
TCGA-30-1891-01	2.18421
TCGA-24-2033-01	3.34211
TCGA-57-1993-01	2.10526
TCGA-29-1761-01	4.97368
TCGA-25-1312-01	0.473684
TCGA-OY-A56Q-01	2.05263
TCGA-24-2288-01	3.26316
TCGA-13-1403-01	1.5
TCGA-24-1474-01	2.02632
TCGA-23-1111-01	1.39474
TCGA-09-1673-01	1.39474
TCGA-24-1434-01	1.86842
TCGA-25-2042-01	2.42105
TCGA-29-A5NZ-01	2.26316
TCGA-VG-A8LO-01	2.97368
TCGA-29-1783-01	1.63158
TCGA-13-1507-01	2.86842
TCGA-61-1741-01	1.15789
TCGA-24-1842-01	1.34211
TCGA-25-1328-01	0.631579
TCGA-61-2111-01	1.31579
TCGA-WR-A838-01	1.68421
TCGA-61-2000-01	1.84211
TCGA-29-1695-01	2.15789
TCGA-29-1702-01	1.68421
TCGA-61-2016-01	0.736842
TCGA-24-2262-01	2.5
TCGA-29-1710-01	1.21053
TCGA-24-2254-01	1.57895
TCGA-61-2088-01	0.684211
TCGA-61-2095-01	3.18421
TCGA-25-2398-01	1.84211
