# Supplementary material for: Ovarian cancer subtypes based on the regulatory genes of RNA modifications: Novel prediction model of prognosis
Source: Front Endocrinol (Lausanne). 2022 Dec 5;13:972341. doi: 10.3389/fendo.2022.972341 (PMC9760687; doi:10.3389/fendo.2022.972341)
Supplement: Supplementary file 14 [file Table_14.xlsx]

## Sheet: Sheet1
Supplementary table 14: The copy number variations of ovarian cancer.
ID	TCGA-04-1348-01	TCGA-04-1357-01	TCGA-04-1362-01	TCGA-04-1364-01	TCGA-04-1365-01	TCGA-04-1514-01	TCGA-04-1519-01	TCGA-09-0364-01	TCGA-09-0366-01	TCGA-09-0367-01	TCGA-09-0369-01	TCGA-09-1659-01	TCGA-09-1662-01	TCGA-09-1666-01	TCGA-09-1667-01	TCGA-09-1668-01	TCGA-09-1669-01	TCGA-09-1670-01	TCGA-09-1673-01	TCGA-09-1674-01	TCGA-09-2044-01	TCGA-09-2045-01	TCGA-09-2048-01	TCGA-09-2051-01	TCGA-09-2054-01	TCGA-09-2056-01	TCGA-10-0928-01	TCGA-10-0936-01	TCGA-13-0730-01	TCGA-13-0799-01	TCGA-13-0800-01	TCGA-13-0801-01	TCGA-13-0890-01	TCGA-13-0893-01	TCGA-13-0897-01	TCGA-13-0899-01	TCGA-13-0913-01	TCGA-13-0916-01	TCGA-13-0920-01	TCGA-13-0924-01	TCGA-13-1403-01	TCGA-13-1405-01	TCGA-13-1410-01	TCGA-13-1411-01	TCGA-13-1481-01	TCGA-13-1489-02	TCGA-13-1497-01	TCGA-13-1498-01	TCGA-13-1505-01
ALYREF|cnv	1	0	0	0	0	1	0	1	0	0	1	-1	1	1	1	0	1	0	1	0	1	1	0	1	0	1	0	0	0	1	0	0	0	0	0	0	1	1	0	0	1	0	-1	0	0	-1	0	1	0
ZC3H13|cnv	0	0	0	0	0	0	0	1	0	0	-1	0	0	0	0	0	0	0	1	0	0	0	-1	0	0	0	-1	0	0	0	0	0	0	-1	0	0	0	0	0	0	0	0	0	0	-1	0	0	0	0
WTAP|cnv	0	-1	-1	0	-1	-1	0	-1	-1	0	0	0	0	-1	0	0	0	0	0	0	0	0	0	0	0	0	-1	0	0	0	-1	0	0	0	1	0	-1	-1	-1	-1	0	0	0	0	-1	-1	0	0	0
METTL1|cnv	0	-1	0	0	0	0	0	1	0	0	-1	0	0	0	0	0	0	0	0	0	0	0	0	0	0	0	0	0	-1	0	0	0	0	0	0	0	0	0	0	0	0	0	0	0	0	0	0	0	0
ALYREF|exp	10.9585	10.1544	9.5952	10.8916	11.1678	10.8764	9.4579	10.9074	10.1272	10.6454	11.8159	10.3897	10.6387	10.5615	10.1114	10.5619	11.0316	9.8451	8.9357	10.4491	12.753	10.6571	11.6971	10.726	9.5554	11.2588	10.9892	10.2762	11.0282	11.3216	10.9045	11.7616	10.873	10.531	11.5093	11.0793	11.695	11.1457	11.1937	11.0179	9.4991	9.6557	9.2399	10.371	10.6587	11.4258	11.5647	10.9213	9.7099
ZC3H13|exp	11.1809	10.2821	10.9991	11.5845	10.0018	11.3542	11.3505	11.1441	9.2774	9.4796	9.5228	9.4374	10.7462	9.8856	10.1318	10.2523	10.6073	10.256	11.1616	10.8051	9.3314	10.7263	9.3862	9.7469	10.5981	9.4029	10.4673	9.7711	10.1433	9.5831	11.2666	9.5437	9.335	10.5657	9.0478	9.9452	10.9075	9.5039	10.5275	9.5819	11.6073	10.774	10.6682	10.9682	10.8787	9.2436	10.2722	11.0318	10.1742
WTAP|exp	10.093	10.0634	10.3927	10.5458	10.1104	10.1317	9.6428	10.0962	10.6254	9.8948	10.3397	10.626	10.1974	10.2467	11.3194	10.1493	11.2186	9.7167	10.3452	10.9052	10.4919	9.4586	11.1547	10.9636	10.5382	10.7117	9.8053	9.7151	10.7177	9.7953	9.8706	10.3354	9.9485	10.7165	10.5537	10.1149	9.0607	9.9171	11.0594	10.09	10.5052	10.07	9.9552	10.3283	9.5638	11.1895	10.0479	10.8634	10.4254
METTL1|exp	9.2069	9.0752	8.9831	9.4508	9.2384	8.5909	8.9224	8.9583	8.692	9.619	9.446	9.558	8.5696	8.4746	8.6562	8.8156	9.5638	8.8791	8.6058	9.1846	8.5893	8.1861	8.8535	9.073	8.4414	9.6175	8.6424	10.173	8.8889	9.6286	9.1975	9.5762	9.7318	7.7346	9.1401	9.1518	10.0269	9.2472	9.0603	10.0848	8.5468	7.4678	8.796	8.1287	8.5285	9.0893	9.0437	8.7514	8.8115
[truncated: 256 more columns]
